# Supplementary material for: Influence of sedimentary deposition on the microbial assembly process in Arctic Holocene marine sediments
Source: Front Microbiol. 2023 Aug 28;14:1231839. doi: 10.3389/fmicb.2023.1231839 (PMC10493304; doi:10.3389/fmicb.2023.1231839)
Supplement: Supplementary file 1 [file Data_Sheet_1.XLSX]

## Sheet: Core correlation
ARA2B-1A				ARA6C-1JPC (JPC1)
Depth (cmbsf)	MS (10-6 SI)	WBD (g/cm3)		Depth (cmbsf)	MS (10-6 SI)	WBD (g/cm3)
1		1.3703		0.6	181.47	1.2238
2		1.3603		1.6	185.35	1.2479
3		1.3867		2.6	194.66	1.251
4		1.4029		3.6	202.42	1.2428
5		1.407		4.6	210.18	1.2505
6		1.4103		5.6	217.16	1.2805
7		1.4018		6.6	222.59	1.3024
8		1.3651		7.6	219.49	1.307
9		1.3828		8.6	221.05	1.307
10		1.3751		9.6	223.38	1.3206
11		1.4166		10.6	224.93	1.3264
12		1.4125		11.6	229.59	1.3213
13		1.3839		12.6	231.92	1.3222
14		1.3899		13.6	232.7	1.2909
15		1.4027		14.6	231.93	1.3254
16		1.4262		15.6	230.38	1.3186
17		1.4107		16.6	228.06	1.312
18		1.4685		17.6	224.97	1.3182
19		1.4532		18.6	223.42	1.3144
20		1.4797		19.6	220.32	1.2919
21		1.4804		20.6	218	1.2991
22		1.4541		21.6	215.68	1.2995
23		1.4696		22.6	212.58	1.2941
24		1.4715		23.6	210.26	1.2923
25		1.4955		24.6	208.71	1.2776
26		1.4942		25.6	207.94	1.2763
27		1.4796		26.6	207.95	1.2704
28		1.4738		27.6	210.28	1.2665
29		1.492		28.6	214.16	1.293
30		1.5066		29.6	218.81	1.3118
31	233	1.5264		30.6	225.02	1.2943
32	231.4	1.5239		31.6	232.78	1.3197
33	231.4	1.5246		32.6	238.99	1.3365
34	233	1.5395		33.6	245.19	1.3413
35	229.81	1.5112		34.6	249.85	1.3458
36	229.81	1.5083		35.6	252.18	1.3655
37	229.81	1.5062		36.6	253.74	1.3607
38	229.81	1.5026		37.6	254.52	1.3657
39	225.02	1.4838		38.6	253.75	1.3598
40	225.02	1.4939		39.6	251.42	1.3489
41	218.63	1.4803		40.6	249.1	1.3182
42	221.83	1.4738		41.6	246.78	1.3298
43	213.85	1.4516		42.6	244.46	1.3184
44	210.65	1.4338		43.6	242.91	1.3244
45	205.87	1.3807		44.6	242.92	1.3358
46	204.27	1.331		45.6	243.7	1.3329
47	197.89	1.2743		46.6	244.48	1.3447
48	197.89	1.2663		47.6	244.48	1.3341
49	191.5	1.2383		48.6	245.26	1.3454
50	189.91	1.242		49.6	247.59	1.3484
51	186.72	1.2314		50.6	249.15	1.3336
52	188.31	1.2104		51.6	250.7	1.3511
53	181.93	1.2139		52.6	251.48	1.3518
54	183.53	1.2186		53.6	253.04	1.3401
55	180.33	1.2303		54.6	253.82	1.3524
56	178.74	1.2293		55.6	253.82	1.3551
57	177.14	1.2131		56.6	253.82	1.345
58	180.33	1.2032		57.6	252.28	1.3569
59	178.74	1.1724		58.6	250.73	1.3542
60	180.33	1.1582		59.6	250.74	1.3176
61	178.74	1.1629		60.6	249.97	1.3164
62	178.74	1.1849		61.6	250.74	1.3462
63	178.74	1.2189		62.6	252.3	1.3402
64	175.55	1.2457		63.6	252.3	1.3395
65	177.14	1.2571		64.6	250.76	1.3443
66	180.33	1.2522		65.6	249.99	1.334
67	181.93	1.2764		66.6	249.22	1.327
68	189.91	1.3635		67.6	249.22	1.333
69	194.7	1.4008		68.6	249.22	1.3348
70	197.89	1.4401		69.6	249.23	1.3443
71	202.68	1.4546		70.6	248.46	1.3337
72	205.87	1.4377		71.6	249.24	1.3285
73	207.46	1.4678		72.6	250.79	1.3404
74	210.65	1.4816		73.6	252.35	1.3625
75	212.25	1.4954		74.6	253.9	1.3597
76	213.85	1.4957		75.6	254.68	1.3579
77	213.85	1.5028		76.6	255.46	1.3472
78	213.85	1.5048		77.6	255.47	1.3614
79	213.85	1.4992		78.6	257.02	1.3475
80	212.25	1.4267		79.6	258.58	1.3628
81	212.25	1.4276		80.6	258.58	1.3372
82	212.25	1.4189		81.6	259.36	1.3543
83	210.65	1.4414		82.6	258.59	1.3405
84	209.06	1.4339		83.6	257.82	1.3567
85	209.06	1.4389		84.6	257.05	1.3408
86	207.46	1.4286		85.6	256.28	1.357
87	207.46	1.4266		86.6	256.28	1.3635
88	205.87	1.4361		87.6	254.74	1.3473
89	205.87	1.4256		88.6	254.74	1.3443
90	204.27	1.4186		89.6	254.74	1.3522
91	202.68	1.4346		90.6	254.75	1.348
92	202.68	1.4601		91.6	254.75	1.3644
93	201.08	1.4157		92.6	256.31	1.3637
94	197.89	1.4372		93.6	255.54	1.3502
95	196.29	1.4375		94.6	255.54	1.3571
96	191.5	1.4351		95.6	254.77	1.3509
97	185.12	1.3969		96.6	253.22	1.3305
98		1.3987		97.6	252.45	1.3406
99		1.4164		98.6	249.36	1.3177
100		1.3861		99.6	247.81	1.3392
103.2	183.53	1.4671		100.6	247.04	1.334
104.2	194.7	1.486		101.6	244.72	1.3278
105.2	204.27	1.493		102.6	243.95	1.3217
106.2	210.65	1.456		103.6	243.95	1.3234
107.2	215.44	1.4477		104.6	243.96	1.3315
108.2	217.04	1.4227		105.6	243.96	1.3032
109.2	217.04	1.4266		106.6	243.96	1.3052
110.2	218.63	1.4225		107.6	243.19	1.293
111.2	218.63	1.4042		108.6	243.2	1.285
112.2	220.23	1.4031		109.6	243.2	1.2976
113.2	218.63	1.3958		110.6	242.43	1.3053
114.2	220.23	1.4098		111.6	242.44	1.3301
115.2	220.23	1.4348		112.6	243.21	1.3179
116.2	218.63	1.438		113.6	244.77	1.3237
117.2	218.63	1.4433		114.6	246.32	1.3167
118.2	217.04	1.4455		115.6	245.55	1.3372
119.2	215.44	1.4387		116.6	246.33	1.3211
120.2	212.25	1.4579		117.6	247.11	1.3365
121.2	212.25	1.4372		118.6	247.12	1.3387
122.2	209.06	1.4159		119.6	247.12	1.3467
123.2	205.87	1.4137		120.6	246.35	1.3341
124.2	201.08	1.4209		121.6	244.8	1.3295
125.2	201.08	1.4232		122.6	244.03	1.3203
126.2	197.89	1.4116		123.6	244.81	1.323
127.2	197.89	1.3914		124.6	245.59	1.3241
128.2	197.89	1.3995		125.6	247.15	1.3334
129.2	197.89	1.3985		126.6	247.15	1.3352
130.2	197.89	1.382		127.6	248.71	1.3508
131.2	199.48	1.3869		128.6	248.71	1.3457
132.2	199.48	1.4082		129.6	247.94	1.3423
133.2	199.48	1.3726		130.6	246.4	1.3447
134.2	197.89	1.3738		131.6	244.07	1.3349
135.2	201.08	1.3862		132.6	242.53	1.3279
136.2	201.08	1.3857		133.6	240.21	1.3275
137.2	201.08	1.4013		134.6	240.21	1.3257
138.2	199.48	1.4193		135.6	240.99	1.3264
139.2	201.08	1.4394		136.6	241.77	1.3087
140.2	201.08	1.4311		137.6	242.55	1.3226
141.2	201.08	1.4123		138.6	245.65	1.3329
142.2	201.08	1.4248		139.6	247.99	1.3377
143.2	202.68	1.4163		140.6	250.32	1.3549
144.2	201.08	1.4161		141.6	251.87	1.3593
145.2	202.68	1.4417		142.6	254.2	1.3635
146.2	202.68	1.4556		143.6	254.21	1.3657
147.2	201.08	1.4578		144.6	253.43	1.3375
148.2	201.08	1.4568		145.6	253.44	1.3497
149.2	197.89	1.4638		146.6	252.67	1.3885
150.2	196.29	1.4674		147.6	250.35	1.3956
151.2	193.1	1.4406		148.6	248.02	1.3971
152.2	191.5	1.4221		149.6	244.93	1.4006
153.2	188.31	1.4176		150.6	241.06	1.3781
154.2	185.12	1.4116		152.6	237.19	1.3692
155.2	181.93	1.4078		153.6	240.29	1.3736
156.2	181.93	1.4041		154.6	244.17	1.3944
157.2	178.74	1.4131		155.6	245.73	1.3967
158.2	177.14	1.4029		156.6	247.28	1.3535
159.2	173.95	1.3733		157.6	246.51	1.3525
160.2	170.76	1.3493		158.6	243.42	1.3474
161.2	167.57	1.3406		159.6	241.87	1.3511
162.2	164.37	1.3202		160.6	239.55	1.3505
163.2	159.59	1.3279		161.6	238	1.3662
164.2	156.4	1.3225		162.6	237.23	1.3583
165.2	154.8	1.2971		163.6	234.13	1.3528
166.2	151.61	1.2443		164.6	231.04	1.3564
167.2	148.42	1.2326		165.6	227.94	1.3519
168.2	146.82	1.2292		166.6	224.84	1.3379
169.2	146.82	1.2257		167.6	221.75	1.347
170.2	145.22	1.21		168.6	219.42	1.3463
171.2	143.63	1.227		169.6	217.1	1.3446
172.2	143.63	1.2702		170.6	215.56	1.3411
173.2	143.63	1.2538		171.6	213.23	1.3375
174.2	142.03	1.285		172.6	212.46	1.3403
175.2	142.03	1.3045		173.6	211.69	1.3396
176.2	142.03	1.3151		174.6	210.92	1.344
177.2	142.03	1.3473		175.6	210.15	1.344
178.2	142.03	1.3481		176.6	208.6	1.3462
179.2	142.03	1.3951		177.6	208.61	1.3456
180.2	142.03	1.3976		178.6	207.06	1.3314
181.2	142.03	1.3929		179.6	205.52	1.3385
182.2	143.63	1.4032		180.6	203.97	1.3274
183.2	143.63	1.4095		181.6	203.2	1.3369
184.2	143.63	1.4017		182.6	200.88	1.3364
185.2	143.63	1.4105		183.6	200.11	1.3199
186.2	145.22	1.4215		184.6	198.56	1.3087
187.2	145.22	1.3495		185.6	197.01	1.3239
188.2	146.82	1.3745		186.6	197.02	1.315
189.2	148.42	1.3806		187.6	196.25	1.3234
190.2	148.42	1.413		188.6	195.48	1.3249
191.2	150.01	1.4185		189.6	194.7	1.3093
192.2	150.01	1.4453		190.6	194.71	1.317
193.2	151.61	1.4343		191.6	191.61	1.3159
194.2	151.61	1.4383		192.6	190.84	1.3308
195.2	151.61	1.463		193.6	190.07	1.326
196.2	153.2	1.4687		194.6	187.75	1.347
197.2	153.2	1.4636		195.6	186.98	1.337
198.2	153.2	1.4782		196.6	185.43	1.3312
199.2	153.2	1.501		197.6	183.88	1.3312
200.2	151.61	1.4487		198.6	183.11	1.3374
201.2	150.01	1.4375		199.6	180.79	1.3397
202.2	150.01	1.4369		200.6	180.02	1.343
203.2	148.42	1.4477		201.6	179.25	1.3321
204.2	146.82	1.4422		202.6	177.7	1.3445
205.2	146.82	1.4538		203.6	176.93	1.3549
206.2	145.22	1.4543		204.6	176.94	1.354
207.2	145.22	1.4465		205.6	174.61	1.3518
208.2	143.63	1.4483		206.6	173.07	1.3468
209.2	142.03	1.4204		207.6	169.97	1.3446
210.2	142.03	1.4059		208.6	168.42	1.3487
211.2	140.44	1.3829		209.6	166.1	1.339
212.2	140.44	1.3842		210.6	165.33	1.3613
213.2	140.44	1.3894		211.6	164.56	1.3519
214.2	142.03	1.4064		212.6	163.01	1.3508
215.2	143.63	1.4423		213.6	161.47	1.3364
216.2	143.63	1.4518		214.6	159.92	1.3385
217.2	145.22	1.4637		215.6	159.15	1.3406
218.2	145.22	1.4561		216.6	159.16	1.3279
219.2	146.82	1.4561		217.6	159.16	1.351
220.2	148.42	1.4704		218.6	160.72	1.363
221.2	150.01	1.468		219.6	161.49	1.3503
222.2	150.01	1.4586		220.6	162.27	1.3398
223.2	150.01	1.4583		221.6	163.83	1.3569
224.2	151.61	1.412		222.6	163.83	1.372
225.2	151.61	1.4002		223.6	163.84	1.3626
226.2	151.61	1.402		224.6	163.84	1.3627
227.2	153.2	1.3645		225.6	163.07	1.3594
228.2	153.2	1.3805		226.6	162.3	1.3412
229.2	151.61	1.4491		227.6	161.53	1.3396
230.2	151.61	1.4549		228.6	160.76	1.3373
231.2	151.61	1.4665		229.6	159.21	1.3321
232.2	151.61	1.466		230.6	158.44	1.3364
233.2	151.61	1.4524		231.6	158.45	1.335
234.2	150.01	1.4409		232.6	158.45	1.3385
235.2	150.01	1.433		233.6	159.23	1.3407
236.2	151.61	1.4297		234.6	161.56	1.326
237.2	151.61	1.4417		235.6	163.12	1.3312
238.2	151.61	1.4676		236.6	165.45	1.3252
239.2	153.2	1.4611		237.6	168.55	1.3347
240.2	154.8	1.4297		238.6	170.88	1.3426
241.2	156.4	1.4482		239.6	174.76	1.3145
242.2	156.4	1.4451		240.6	177.87	1.3109
243.2	157.99	1.4837		241.6	180.98	1.3018
244.2	157.99	1.5029		242.6	184.08	1.2845
245.2	159.59	1.5054		243.6	185.64	1.2949
246.2	161.18	1.5091		244.6	187.19	1.3126
247.2	161.18	1.4867		245.6	189.52	1.3262
248.2	162.78	1.4859		246.6	191.08	1.3359
249.2	159.59	1.5086		247.6	192.63	1.3313
250.2	159.59	1.4913		248.6	193.41	1.3194
252.6	159.59	1.4728		249.6	193.42	1.3269
253.6	161.18	1.522		250.6	194.2	1.3339
254.6	162.78	1.5051		251.6	195.75	1.3472
255.6	161.18	1.478		252.6	197.31	1.3343
256.6	161.18	1.4545		253.6	198.09	1.3326
257.6	162.78	1.4421		254.6	198.87	1.3349
258.6	165.97	1.4536		255.6	200.42	1.3435
259.6	164.37	1.4493		256.6	201.98	1.34
260.6	167.57	1.4158		257.6	202.76	1.3356
261.6	167.57	1.3934		258.6	203.54	1.3414
262.6	167.57	1.4486		259.6	205.87	1.3455
263.6	165.97	1.4378		260.6	207.42	1.3525
264.6	165.97	1.4289		261.6	208.2	1.3542
265.6	167.57	1.4026		262.6	209.76	1.3519
266.6	162.78	1.4093		263.6	208.98	1.3551
267.6	162.78	1.4187		264.6	208.99	1.36
268.6	161.18	1.4422		265.6	207.44	1.3556
269.6	159.59	1.4562		266.6	205.12	1.3481
270.6	159.59	1.4568		267.6	203.57	1.3581
271.6	157.99	1.4263		268.6	202.03	1.3466
272.6	156.4	1.4095		269.6	199.71	1.3507
273.6	156.4	1.4156		270.6	197.39	1.3299
274.6	157.99	1.4173		271.6	197.39	1.339
275.6	157.99	1.4249		272.6	196.62	1.3342
276.6	159.59	1.4097		273.6	196.62	1.3308
277.6	159.59	1.408		274.6	196.63	1.3516
278.6	162.78	1.4244		275.6	195.86	1.3518
279.6	164.37	1.4424		276.6	196.64	1.3432
280.6	165.97	1.4367		277.6	196.64	1.3429
281.6	169.16	1.4399		278.6	197.42	1.3413
282.6	170.76	1.4264		279.6	198.2	1.3427
283.6	172.35	1.4327		280.6	199.75	1.3461
284.6	173.95	1.4431		281.6	201.31	1.3453
285.6	175.55	1.4485		282.6	202.87	1.3525
286.6	177.14	1.4571		283.6	203.64	1.3449
287.6	177.14	1.4652		284.6	205.2	1.3367
288.6	178.74	1.4721		285.6	206.76	1.3415
289.6	180.33	1.4687		286.6	208.31	1.3647
290.6	180.33	1.4669		287.6	209.09	1.3813
291.6	180.33	1.4551		288.6	209.09	1.3542
292.6	181.93	1.4624		289.6	209.1	1.3329
293.6	181.93	1.4763		290.6	207.55	1.3308
294.6	181.93	1.4627		291.6	206.01	1.3375
295.6	181.93	1.4555		292.6	203.68	1.3263
296.6	183.53	1.4676		293.6	202.14	1.3328
297.6	181.93	1.4646		294.6	201.37	1.3415
298.6	181.93	1.4804		295.6	200.6	1.3364
299.6	181.93	1.4757		296.6	199.83	1.3384
300.6	180.33	1.4639		297.6	201.38	1.3609
301.6	181.93	1.4464		298.6	199.06	1.333
302.6	180.33	1.4585		299.6	199.06	1.3915
303.6	181.93	1.4403		300.6	197.52	1.394
304.6	181.93	1.4403		301.6	194.42
305.6	181.93	1.4526		302.2	192.1
306.6	185.12	1.4708		303.2	193.65	1.3641
307.6	185.12	1.4622		304.2	198.31	1.3622
308.6	186.72	1.4654		305.2	203.74	1.3485
309.6	186.72	1.4646		306.2	208.4	1.3341
310.6	189.91	1.4701		307.2	212.28	1.3211
311.6	189.91	1.4711		308.2	216.94	1.3558
312.6	189.91	1.4835		309.2	220.82	1.3575
313.6	189.91	1.4716		310.2	224.7	1.3864
314.6	188.31	1.4847		311.2	226.25	1.3786
315.6	188.31	1.4971		312.2	227.03	1.3796
316.6	188.31	1.4845		313.2	227.81	1.3911
317.6	188.31	1.4688		314.2	227.04	1.3948
318.6	185.12	1.4679		315.2	227.05	1.3817
319.6	185.12	1.4772		316.2	227.05	1.3834
320.6	183.53	1.4555		317.2	225.5	1.392
321.6	183.53	1.4558		318.2	226.28	1.3884
322.6	181.93	1.4582		319.2	225.51	1.3899
323.6	183.53	1.4511		320.2	224.74	1.3843
324.6	183.53	1.4469		321.2	224.75	1.3735
325.6	181.93	1.4727		322.2	223.98	1.3741
326.6	181.93	1.4787		323.2	224.75	1.3648
327.6	183.53	1.4506		324.2	223.98	1.394
328.6	183.53	1.4727		325.2	223.99	1.3816
329.6	181.93	1.455		326.2	222.44	1.3928
330.6	183.53	1.466		327.2	222.45	1.3895
331.6	185.12	1.4685		328.2	220.9	1.3847
332.6	183.53	1.4636		329.2	220.9	1.3878
333.6	183.53	1.4816		330.2	221.68	1.3834
334.6	185.12	1.4828		331.2	220.91	1.3802
335.6	185.12	1.4823		332.2	220.92	1.3859
336.6	183.53	1.4873		333.2	220.92	1.3873
337.6	183.53	1.4927		334.2	221.7	1.3936
338.6	183.53	1.4831		335.2	221.71	1.3913
339.6	183.53	1.4818		336.2	222.49	1.4007
340.6	181.93	1.4838		337.2	221.71	1.39
341.6	181.93	1.4648		338.2	221.72	1.3598
342.6	181.93	1.4626		339.2	220.95	1.3064
343.6	181.93	1.4779		340.2	219.4	1.2853
344.6	181.93	1.4628		341.2	217.86	1.326
345.6	181.93	1.4838		342.2	216.31	1.3321
346.6	181.93	1.4972		343.2	213.99	1.3489
347.6	181.93	1.4943		344.2	211.67	1.3702
348.6	181.93	1.4948		345.2	211.67	1.377
349.6	181.93	1.5142		346.2	209.35	1.375
350.6	181.93	1.5008		347.2	209.35	1.3736
351.6	181.93	1.4961		348.2	209.36	1.3777
352.6	181.93	1.4931		349.2	208.59	1.3887
353.6	181.93	1.5051		350.2	208.59	1.3755
354.6	181.93	1.5001		351.2	209.37	1.393
355.6	181.93	1.5044		352.2	207.82	1.388
356.6	181.93	1.5009		353.2	207.83	1.3829
357.6	181.93	1.488		354.2	207.83	1.3649
358.6	181.93	1.486		355.2	208.61	1.3717
359.6	180.33	1.4714		356.2	209.39	1.3745
360.6	181.93	1.4739		357.2	210.95	1.3767
361.6	181.93	1.496		358.2	213.28	1.3797
362.6	181.93	1.4962		359.2	213.28	1.3755
363.6	180.33	1.5147		360.2	214.84	1.3907
364.6	178.74	1.5104		361.2	215.62	1.3871
365.6	178.74	1.4928		362.2	215.62	1.3931
366.6	178.74	1.4993		363.2	217.18	1.3933
367.6	177.14	1.5008		364.2	217.96	1.3972
368.6	177.14	1.4908		365.2	218.74	1.3907
369.6	177.14	1.4913		366.2	219.52	1.3941
370.6	178.74	1.4764		367.2	220.3	1.3906
371.6	178.74	1.4814		368.2	222.63	1.3933
372.6	177.14	1.4956		369.2	223.41	1.3923
373.6	177.14	1.4855		370.2	224.96	1.3949
374.6	175.55	1.485		371.2	225.74	1.3995
375.6	173.95	1.5017		372.2	226.52	1.3986
376.6	175.55	1.4977		373.2	226.52	1.405
377.6	173.95	1.5007		374.2	228.86	1.4083
378.6	173.95	1.5023		375.2	227.31	1.3979
379.6	173.95	1.4906		376.2	227.31	1.3947
380.6	173.95	1.5036		377.2	225.77	1.3994
381.6	172.35	1.5079		378.2	225.77	1.3956
382.6	173.95	1.5117		379.2	223.45	1.3988
383.6	172.35	1.5165		380.2	222.68	1.4119
384.6	170.76	1.5268		381.2	221.91	1.4078
385.6	169.16	1.5236		382.2	221.14	1.3994
386.6	170.76	1.5098		383.2	221.14	1.4102
387.6	169.16	1.5169		384.2	221.15	1.4043
388.6	169.16	1.5301		385.2	219.6	1.408
389.6	169.16	1.5406		386.2	219.6	1.4057
390.6	167.57	1.5324		387.2	218.83	1.4043
391.6	165.97	1.5187		388.2	218.06	1.4
392.6	165.97	1.5127		389.2	217.29	1.4053
393.6	165.97	1.5354		390.2	217.29	1.4165
394.6	164.37	1.538		391.2	216.52	1.4054
395.6	162.78	1.5607		392.2	214.98	1.4046
396.6	161.18	1.5737		393.2	214.98	1.4035
397.6	157.99	1.5874		394.2	214.99	1.4052
398.6	156.4	1.5874		395.2	214.22	1.4047
399.6	153.2	1.6063		396.2	214.22	1.4058
400.6	150.01	1.606		397.2	213.45	1.3987
401.6	146.82	1.5769		398.2	214.23	1.4033
402.6	143.63	1.5519		399.2	214.23	1.3999
403.6	143.63	1.5703		400.2	212.69	1.4017
404.6	143.63	1.5553		401.2	214.24	1.3944
405.6	142.03	1.5226		402.2	213.47	1.4068
406.6	143.63	1.5003		403.2	214.25	1.3976
407.6	135.65	1.4924		404.2	214.25	1.396
408.6	135.65	1.4769		405.2	215.03	1.4163
409.6	135.65	1.4723		406.2	216.59	1.3923
410.6	134.05	1.4635		407.2	216.59	1.4092
411.6	134.05	1.4779		408.2	218.15	1.3857
412.6	134.05	1.4646		409.2	217.38	1.4046
413.6	132.46	1.4792		410.2	217.38	1.4153
414.6	132.46	1.4859		411.2	217.39	1.4092
415.6	130.86	1.5096		412.2	216.62	1.4122
416.6	130.86	1.4822		413.2	216.62	1.4147
417.6	129.27	1.5052		414.2	217.4	1.4169
418.6	129.27	1.4921		415.2	216.63	1.4144
419.6	127.67	1.5024		416.2	216.63	1.4069
420.6	127.67	1.5038		417.2	215.86	1.4121
421.6	126.07	1.4985		418.2	215.09	1.4196
422.6	126.07	1.507		419.2	213.55	1.422
423.6	124.48	1.5049		420.2	212	1.4091
424.6	124.48	1.4925		421.2	211.23	1.4119
425.6	124.48	1.5		422.2	209.68	1.4145
426.6	124.48	1.4782		423.2	208.91	1.3976
427.6	122.88	1.4814		424.2	208.14	1.4111
428.6	126.07	1.4931		425.2	206.59	1.4101
429.6	124.48	1.5014		426.2	205.82	1.4109
430.6	124.48	1.5134		427.2	204.28	1.4111
431.6	126.07	1.4987		428.2	203.5	1.4076
432.6	124.48	1.519		429.2	201.96	1.4035
433.6	126.07	1.5014		430.2	201.19	1.4115
434.6	126.07	1.5096		431.2	201.19	1.4139
435.6	126.07	1.5011		432.2	201.2	1.4129
436.6	124.48	1.5108		433.2	200.43	1.4179
437.6	126.07	1.4993		434.2	199.65	1.4025
438.6	124.48	1.5027		435.2	198.11	1.396
439.6	126.07	1.503		436.2	196.56	1.3945
440.6	126.07	1.4927		437.2	194.24	1.3862
441.6	127.67	1.4947		438.2	191.92	1.395
442.6	129.27	1.4987		439.2	190.37	1.403
443.6	130.86	1.4959		440.2	186.5	1.4017
444.6	130.86	1.478		441.2	184.18	1.3869
445.6	132.46	1.4847		442.2	179.53	1.3965
446.6	135.65	1.4897		443.2	175.66	1.4056
447.6	135.65	1.4855		444.2	172.56	1.3938
448.6	137.24	1.5068		445.2	168.69	1.3956
449.6	140.44	1.4933		446.2	166.37	1.3951
450.6	140.44	1.5071		447.2	164.04	1.3796
451.6	142.03	1.5023		448.2	161.72	1.4057
452.6	142.03	1.4756		449.2	160.95	1.4037
453.6	142.03	1.4923		450.2	160.18	1.3919
454.6	143.63	1.5071		451.2	160.19	1.4063
455.6	142.03	1.5154		452.2	160.96	1.4292
456.6	143.63	1.5129		453.2	160.97	1.454
457.6	145.22	1.5051		454.2	160.2	1.4547
458.6	143.63	1.5109		455.2	158.65	1.4551
459.6	145.22	1.4993		456.2	156.33	1.3853
460.6	145.22	1.5151		457.4	159.44	1.452
461.6	146.82	1.5048		458.4	164.87	1.4463
462.6	145.22	1.5294		459.4	168.75	1.4477
463.6	146.82	1.5223		460.4	172.63	1.4369
464.6	146.82	1.5243		461.4	174.19	1.4011
465.6	145.22	1.5143		462.4	174.97	1.3943
466.6	146.82	1.5281		463.4	173.42	1.392
467.6	146.82	1.5025		464.4	173.43	1.4189
468.6	145.22	1.5167		465.4	171.88	1.4201
469.6	145.22	1.5564		466.4	171.89	1.4033
470.6	146.82	1.5457		467.4	171.11	1.409
471.6	146.82	1.5313		468.4	170.34	1.4062
472.6	145.22	1.5442		469.4	168.02	1.4114
473.6	143.63	1.5275		470.4	165.7	1.4061
474.6	145.22	1.5527		471.4	164.15	1.4088
475.6	145.22	1.5568		472.4	164.16	1.4079
476.6	145.22	1.537		473.4	164.16	1.4205
477.6	145.22	1.5287		474.4	163.39	1.4034
478.6	145.22	1.5433		475.4	163.4	1.418
479.6	146.82	1.5413		476.4	164.18	1.4092
480.6	145.22	1.5592		477.4	164.18	1.406
481.6	146.82	1.5544		478.4	164.96	1.4096
482.6	145.22	1.576		479.4	164.19	1.4047
483.6	145.22	1.5658		480.4	163.42	1.412
484.6	145.22	1.5671		481.4	161.87	1.4106
485.6	143.63	1.5633		482.4	159.55	1.404
486.6	145.22	1.5466		483.4	157.23	1.4027
487.6	145.22	1.5643		484.4	156.46	1.4055
488.6	143.63	1.5534		485.4	153.36	1.3949
489.6	145.22	1.5767		486.4	151.81	1.4155
490.6	145.22	1.5584		487.4	151.04	1.4063
491.6	145.22	1.5828		488.4	149.5	1.4175
492.6	145.22	1.5864		489.4	147.95	1.403
493.6	148.42	1.5948		490.4	146.4	1.4103
494.6	146.82	1.6125		491.4	145.63	1.4011
495.6	148.42	1.6084		492.4	144.86	1.3942
496.6	150.01	1.6066		493.4	143.32	1.4051
497.6	148.42	1.5946		494.4	142.54	1.4087
498.6	150.01	1.6064		495.4	142.55	1.4004
499.6	153.2	1.6273		496.4	141.78	1.4149
500.6	153.2	1.6356		497.4	142.56	1.4066
501.6	153.2	1.6111		498.4	142.56	1.4083
502.6	153.2	1.6156		499.4	142.57	1.4127
503.6	154.8	1.6197		500.4	142.57	1.4098
504.6	154.8	1.622		501.4	144.13	1.4017
505.6	154.8	1.6423		502.4	146.46	1.4078
506.6	157.99	1.6344		503.4	147.24	1.4111
507.6	156.4	1.6269		504.4	148.79	1.4149
508.6	159.59	1.6382		505.4	149.57	1.4053
509.6	161.18	1.6477		506.4	148.8	1.404
510.6	161.18	1.6314		507.4	148.03	1.4101
511.6	161.18	1.6283		508.4	147.26	1.4037
512.6	164.37	1.6327		509.4	145.71	1.4156
513.6	165.97	1.6408		510.4	144.94	1.4079
514.6	165.97	1.6357		511.4	144.17	1.3921
515.6	167.57	1.6578		512.4	143.4	1.4082
516.6	167.57	1.6537		513.4	142.63	1.4205
517.6	165.97	1.6481		514.4	141.86	1.3893
518.6	169.16	1.6683		515.4	142.64	1.4073
519.6	172.35	1.6802		516.4	143.42	1.414
520.6	175.55	1.6649		517.4	144.2	1.4057
521.6	181.93	1.6993		518.4	145.75	1.4225
522.6	186.72	1.7007		519.4	145.76	1.4168
523.6	193.1	1.7224		520.4	146.54	1.417
524.6	199.48	1.7359		521.4	146.54	1.4247
525.6	202.68	1.7721		522.4	146.54	1.418
526.6	205.87	1.7593		523.4	147.32	1.429
527.6	207.46	1.7725		524.4	147.33	1.4287
528.6	209.06	1.7945		525.4	145.78	1.418
529.6	210.65	1.8274		526.4	145.79	1.4304
530.6	210.65	1.8091		527.4	145.02	1.4175
531.6	210.65	1.7968		528.4	145.79	1.4312
532.6	210.65	1.8279		529.4	146.57	1.4123
533.6	209.06	1.7845		530.4	146.58	1.4091
534.6	207.46	1.8043		531.4	147.36	1.4027
535.6	202.68	1.8048		532.4	148.14	1.416
536.6	197.89	1.801		533.4	148.92	1.4159
537.6	193.1	1.791		534.4	148.92	1.4156
538.6	183.53	1.7886		535.4	148.93	1.4214
539.6	175.55	1.7706		536.4	148.93	1.4179
540.6	164.37	1.7642		537.4	148.94	1.4073
541.6	153.2	1.7229		538.4	148.16	1.401
542.6	135.65	1.6866		539.4	148.17	1.4078
543.6	118.09	1.6306		540.4	147.4	1.416
				541.4	147.4	1.4111
				542.4	147.41	1.4102
				543.4	146.64	1.4117
				544.4	145.86	1.4276
				545.4	145.09	1.4261
				546.4	144.32	1.4282
				547.4	144.33	1.4229
				548.4	143.56	1.4207
				549.4	142.79	1.422
				550.4	142.79	1.4217
				551.4	143.57	1.4167
				552.4	142.8	1.412
				553.4	142.8	1.4174
				554.4	142.81	1.4108
				555.4	142.81	1.4231
				556.4	142.82	1.4084
				557.4	142.82	1.4119
				558.4	143.6	1.4143
				559.4	143.6	1.4082
				560.4	143.61	1.3905
				561.4	142.84	1.4154
				562.4	142.84	1.4029
				563.4	142.85	1.4004
				564.4	142.08	1.4148
				565.4	142.08	1.404
				566.4	142.08	1.396
				567.4	142.09	1.3836
				568.4	142.09	1.3998
				569.4	142.1	1.3929
				570.4	142.1	1.4001
				571.4	142.11	1.4024
				572.4	142.89	1.3967
				573.4	142.89	1.4089
				574.4	142.12	1.4214
				575.4	140.57	1.4114
				576.4	140.58	1.4085
				577.4	139.81	1.4178
				578.4	139.04	1.4121
				579.4	139.04	1.397
				580.4	138.27	1.3989
				581.4	139.82	1.4038
				582.4	139.83	1.3969
				583.4	139.83	1.3915
				584.4	140.61	1.3996
				585.4	140.62	1.3958
				586.4	141.4	1.3926
				587.4	141.4	1.3906
				588.4	141.41	1.4141
				589.4	142.19	1.4042
				590.4	141.41	1.4128
				591.4	142.19	1.3885
				592.4	142.97	1.4084
				593.4	142.2	1.4072
				594.4	142.21	1.3989
				595.4	141.44	1.4116
				596.4	142.22	1.4125
				597.4	141.44	1.3903
				598.4	142.22	1.3935
				599.4	142.23	1.4081
				600.4	142.23	1.408
				601.4	142.24	1.4383
				602.4	143.02	1.4592
				603.4	142.25	1.4672
				604.4	140.7	1.4569
				605.4	139.15	1.4089
				606.4	136.83
				607.4	137.61	1.4678
				608.4	139.17	1.4692
				609.4	142.27	1.4872
				610.4	144.6	1.4822
				611.4	145.38	1.4365
				612.4	144.61	1.4055
				613.4	143.84	1.4148
				614.4	143.07	1.4141
				615.4	143.07	1.4212
				616.4	142.3	1.4198
				617.4	143.08	1.424
				618.4	143.86	1.437
				619.4	143.87	1.4306
				620.4	143.87	1.4307
				621.4	143.88	1.4388
				622.4	144.66	1.4387
				623.4	145.44	1.4378
				624.4	145.44	1.4422
				625.4	145.44	1.4336
				626.4	146.22	1.4389
				627.4	147	1.4389
				628.4	146.23	1.4367
				629.4	147.01	1.4489
				630.4	147.02	1.4318
				631.4	147.02	1.4419
				632.4	147.8	1.4328
				633.4	147.81	1.4424
				634.4	147.81	1.4251
				635.4	147.81	1.4169
				636.4	147.82	1.4359
				637.4	147.82	1.4337
				638.4	147.83	1.4504
				639.4	148.61	1.4396
				640.4	148.61	1.44
				641.4	149.39	1.4222
				642.4	150.95	1.451
				643.4	151.73	1.4603
				644.4	153.28	1.4633
				645.4	153.29	1.4772
				646.4	154.07	1.477
				647.4	154.85	1.4654
				648.4	154.85	1.4798
				649.4	154.08	1.4658
				650.4	154.86	1.4488
				651.4	154.09	1.4592
				652.4	154.87	1.4775
				653.4	154.1	1.4664
				654.4	154.88	1.4527
				655.4	155.66	1.4609
				656.4	157.21	1.4488
				657.4	158.77	1.4653
				658.4	159.55	1.4732
				659.4	160.33	1.4847
				660.4	160.33	1.4792
				661.4	161.11	1.4795
				662.4	161.11	1.4898
				663.4	162.67	1.4724
				664.4	163.45	1.4636
				665.4	164.23	1.4757
				666.4	165.78	1.4532
				667.4	166.56	1.4653
				668.4	168.89	1.4642
				669.4	169.67	1.4653
				670.4	172	1.4662
				671.4	173.56	1.4724
				672.4	174.34	1.4674
				673.4	175.12	1.4754
				674.4	175.9	1.4755
				675.4	175.9	1.4809
				676.4	175.91	1.473
				677.4	175.91	1.4795
				678.4	175.92	1.4838
				679.4	176.7	1.4749
				680.4	177.48	1.5012
				681.4	176.7	1.4828
				682.4	178.26	1.4957
				683.4	178.26	1.4991
				684.4	179.82	1.4935
				685.4	179.82	1.5155
				686.4	180.6	1.51
				687.4	180.61	1.5153
				688.4	181.39	1.5094
				689.4	180.62	1.5056
				690.4	181.4	1.5082
				691.4	182.18	1.5009
				692.4	183.73	1.5099
				693.4	184.51	1.4982
				694.4	186.07	1.5092
				695.4	187.62	1.5107
				696.4	187.63	1.5039
				697.4	189.18	1.5303
				698.4	188.41	1.522
				699.4	187.64	1.521
				700.4	187.64	1.5259
				701.4	187.65	1.5154
				702.4	187.65	1.5249
				703.4	188.43	1.524
				704.4	189.21	1.5208
				705.4	189.99	1.531
				706.4	190.77	1.5369
				707.4	192.33	1.5377
				708.4	193.88	1.5331
				709.4	197.76	1.551
				710.4	200.09	1.5377
				711.4	202.42	1.5425
				712.4	203.98	1.5666
				713.4	206.31	1.5678
				714.4	207.09	1.5668
				715.4	209.42	1.5393
				716.4	212.52	1.5408
				717.4	210.98	1.5471
				718.4		1.53
				719.4	214.09	1.5618
				720.4	214.09	1.5723
				721.4		1.5615
				722.4	207.9	1.5544
				723.4	205.58	1.553
				724.4	204.81	1.5617
				725.4	204.03	1.5577
				726.4	203.26	1.5403
				727.4	197.84	1.5392
				728.4	201.72	1.5496
				729.4	200.95	1.5329
				730.4	199.4	1.5446
				731.4	198.63	1.5559
				732.4	197.86	1.5427
				733.4	197.87	1.5582
				734.4	197.87	1.5599
				735.4	197.88	1.5582
				736.4	197.88	1.5689
				737.4	197.11	1.5758
				738.4	197.89	1.5791
				739.4	197.12	1.5888
				740.4	197.12	1.5733
				741.4	197.9	1.5773
				742.4	197.91	1.5903
				743.4	197.91	1.6032
				744.4	197.14	1.5928
				745.4	197.14	1.5861
				746.4		1.6012
				747.4	195.6	1.6034
				748.4	196.38	1.6019
				749.4	197.16	1.5973
				750.4	197.94	1.6001
				751.4	199.5	1.6074
				752.4	201.83	1.6144
				753.4	203.38	1.6251
				754.4	205.71	1.6329
				755.4	206.49	1.6
				756.4	208.05	1.659
				757.4	207.28	1.6555
				758.4	206.51	1.6669
				759.4	204.18	1.6744
				760.4	202.64
				761.4	201.87
				762.1	209.62	1.6748
				763.1	221.26	1.7168
				764.1	231.34	1.7581
				765.1	239.1	1.7697
				766.1	243.76	1.7387
				767.1	245.31	1.7229
				768.1	245.32	1.6857
				769.1	243	1.702
				770.1	241.45	1.7058
				771.1	239.9	1.6907
				772.1	239.13	1.6873
				773.1	236.03	1.6811
				774.1	231.39	1.6591
				775.1	225.96	1.6555
				776.1	222.09	1.6474
				777.1	220.55	1.6601
				778.1	219	1.6741
				779.1	220.55	1.6752
				780.1	222.11	1.6431
				781.1	225.21	1.6772
				782.1	229.1	1.7638
				783.1	233.75	1.7812
				784.1	238.41	1.7579
				785.1	240.74	1.8035
				786.1	243.85	1.8069
				787.1	246.95	1.7965
				788.1	248.51	1.82
				789.1	250.84	1.8076
				790.1	253.94	1.8059
				791.1	256.27	1.7911
				792.1	257.05	1.8006
				793.1	257.06	1.8017
				794.1	257.06	1.8082
				795.1	257.84	1.8244
				796.1	258.62	1.8084
				797.1	259.4	1.807
				798.1	259.41	1.816
				799.1	260.19	1.8223
				800.1	260.19	1.8275
				801.1	260.97	1.8259
				802.1	261.75	1.84
				803.1	261.75	1.8303
				804.1	262.53	1.8321
				805.1	262.54	1.8226
				806.1	262.54	1.8318
				807.1	262.55	1.8427
				808.1	263.33	1.8334
				809.1	264.88	1.8229
				810.1	264.89	1.8261
				811.1	265.67	1.8326
				812.1	265.67	1.8272
				813.1	267.22	1.8422
				814.1	267.23	1.8363
				815.1	268.78	1.8409
				816.1	267.24	1.844
				817.1	267.24	1.8173
				818.1	265.7	1.8288
				819.1	264.92	1.8207
				820.1	264.15	1.8268
				821.1	264.16	1.8354
				822.1	264.94	1.8371
				823.1	264.94	1.8579
				824.1	265.72	1.8625
				825.1	266.5	1.8472
				826.1	267.28	1.8394
				827.1	266.51	1.8557
				828.1	268.07	1.8524
				829.1	268.85	1.8521
				830.1	267.3	1.8289
				831.1	266.53	1.8147
				832.1	265.76	1.8227
				833.1	264.99	1.8137
				834.1	264.99	1.8325
				835.1	265	1.8318
				836.1	265.77	1.8331
				837.1	265.78	1.8249
				838.1	265.78	1.8364
				839.1	264.24	1.8267
				840.1	263.47	1.8286
				841.1	262.7	1.8288
				842.1	262.7	1.8297
				843.1	262.7	1.8433
				844.1	263.48	1.8424
				845.1	262.71	1.8447
				846.1	261.94	1.8383
				847.1	261.17	1.8475
				848.1	260.4	1.8277
				849.1	257.3	1.835
				850.1	254.98	1.8117
				851.1	252.66	1.8038
				852.1	251.89	1.796
				853.1	252.67	1.8146
				854.1	255	1.8303
				855.1	257.33	1.8368
				856.1	260.43	1.8609
				857.1	262.77	1.8536
				858.1	262.77	1.8554
				859.1	264.32	1.8619
				860.1	265.1	1.8637
				861.1	265.88	1.8694
				862.1	266.66	1.8642
				863.1	266.67	1.8743
				864.1	265.9	1.8659
				865.1	264.35	1.8529
				866.1	263.58	1.8474
				867.1	265.14	1.8633
				868.1	265.14	1.8815
				869.1	265.14	1.8989
				870.1	262.05	1.8759
				871.1	259.73	1.8484
				872.1	257.4	1.8315
				873.1	255.86	1.8714
				874.1	255.09	1.8758
				875.1	252.76	1.8719
				876.1	251.99	1.8556
				877.1	252	1.8289
				878.1	252.78	1.8397
				879.1	252.01	1.8513
				880.1	252.01	1.8257
				881.1	253.57	1.8431
				882.1	255.12	1.8751
				883.1	257.45	1.8839
				884.1	258.23	1.8717
				885.1	257.46	1.8682
				886.1	255.91	1.8765
				887.1	255.14	1.8796
				888.1	255.15	1.869
				889.1	255.15	1.8844
				890.1	255.16	1.8765
				891.1	255.94	1.8933
				892.1	257.49	1.8712
				893.1	259.05	1.8938
				894.1	259.83	1.895
				895.1	259.83	1.8915
				896.1	257.51	1.8898
				897.1	253.64	1.8954
				898.1	249.76	1.8786
				899.1	244.34	1.8867
				900.1	241.24	1.8937
				901.1	239.7	1.8961
				902.1	242.8	1.893
				903.1	245.91	1.8987
				904.1	251.34	1.8735
				905.1	255.22	1.8733
				906.1	257.55	1.9246
				907.1	259.11	1.9354
				908.1	257.56	1.9535
				909.1	254.46	1.9466
				910.1	250.59
				911.1	246.72
				912.1	248.27	1.9544
				913.1	252.16	1.9457
				914.1	256.81	1.9353
				915.1	258.37	1.9495
				916.1	257.6	1.8962
				917.1	253.72	1.8653
				918.1	248.3	1.8676
				919.1	242.1	1.8818
				920.1	236.68	1.9074
				921.1	232.81	1.8881
				922.1	231.26	1.872
				923.1	235.14	1.8807
				924.1	239.8	1.9049
				925.1	248.33	1.907
				926.1	256.09	1.921
				927.1	262.3	1.9224
				928.1	266.18	1.9245
				929.1	268.51	1.9151
				930.1	268.51	1.9093
				931.1	270.07	1.9121
				932.1	272.4	1.9134
				933.1	273.18	1.9309
				934.1	274.73	1.9299
				935.1	274.74	1.9309
				936.1	274.74	1.9226
				937.1	275.52	1.9306
				938.1	275.53	1.9285
				939.1	276.31	1.9279
				940.1	276.31	1.9174
				941.1	278.64	1.925
				942.1	278.64	1.9195
				943.1	278.65	1.915
				944.1	277.88	1.9273
				945.1	277.88	1.9361
				946.1	277.11	1.9448
				947.1	277.12	1.9317
				948.1	277.9	1.9463
				949.1	277.9	1.9221
				950.1	277.9	1.9263
				951.1	277.91	1.9287
				952.1	277.91	1.9459
				953.1	277.92	1.9287
				954.1	277.92	1.9346
				955.1	277.93	1.9262
				956.1	277.93	1.9471
				957.1	278.71	1.9381
				958.1	279.49	1.9344
				959.1	279.49	1.9368
				960.1	279.5	1.9188
				961.1	280.28	1.9276
				962.1	278.73	1.9284
				963.1	278.74	1.9172
				964.1	277.97	1.9152
				965.1	278.75	1.9247
				966.1	278.75	1.9447
				967.1	278.75	1.9163
				968.1	278.76	1.9361
				969.1	278.76	1.9272
				970.1	279.54	1.9326
				971.1	279.55	1.9312
				972.1	279.55	1.9289
				973.1	279.56	1.9381
				974.1	280.34	1.938
				975.1	280.34	1.9384
				976.1	281.12	1.9358
				977.1	281.12	1.9362
				978.1	281.13	1.9314
				979.1	281.91	1.9418
				980.1	282.69	1.94
				981.1	283.47	1.9451
				982.1	285.02	1.9258
				983.1	285.03	1.9354
				984.1	285.81	1.9311
				985.1	285.81	1.9463
				986.1	284.27	1.9367
				987.1		1.9408
				988.1		1.9296
				989.1		1.9324
				990.1		1.9336
				991.1		1.9257
				992.1		1.9027
				993.1		1.8916
				994.1
				995.1
				996.1
				997.1
				998.1
				999.1
				1000.1
				1001.1
				1002.1
				1003.1
				1004.1
				1005.1
				1006.1
				1007.1
				1008.1
				1009.1
				1010.1		1.8749
				1011.1		1.8841
				1012.1		1.9054
				1013.1		1.9113
				1014.1		1.9299
				1015.1		1.928
				1016.1		1.9352
				1017.1	280.52	1.9352
				1018.1	281.3	1.932
				1019.1	282.86	1.9346
				1020.1	282.86	1.9184
				1021.1	282.87	1.9235
				1022.1	281.32	1.9147
				1023.1	280.55	1.9088
				1024.1	278.23	1.8953
				1025.1	277.46	1.8909
				1026.1	275.14	1.8913
				1027.1	274.37	1.9069
				1028.1	273.59	1.9012
				1029.1	272.82	1.9024
				1030.1	271.28	1.9006
				1031.1	269.73	1.8866
				1032.1	269.73	1.8975
				1033.1	269.74	1.8731
				1034.1	271.29	1.8971
				1035.1	272.07	1.9453
				1036.1	271.3	1.9517
				1037.1	271.31	1.947
				1038.1	265.11
				1039.1	260.46

## Sheet: JPC1_solid phase
Depth	TOC	Al	Ca	Fe	K	Mg	Na	Ti	Mn	Ba	Sr	Li	Ga	Cr	Co	Ni	Cu	Zn	Sc	Zr	P	V	S	As	Rb	Y	Nb	Mo	Cd	Sn	Sb	Cs	La	Ce	Pr	Nd	Sm	Eu	Gd	Tb	Dy	Ho	Er	Tm	Yb	Lu	Hf	Pb	Bi
(cmbsf)	%	%	%	%	%	%	%	%	ppm	ppm	ppm	ppm	ppm	ppm	ppm	ppm	ppm	ppm	ppm	ppm	%	ppm	%	ppm	ppm	ppm	ppm	ppm	ppm	ppm	ppm	ppm	ppm	ppm	ppm	ppm	ppm	ppm	ppm	ppm	ppm	ppm	ppm	ppm	ppm	ppm	ppm	ppm	ppm
10	1.7	7.5	0.95	5	2.35	1.66	2.84	0.46	435	755	156	68.1	20	110	21.1	46.9	30.9	157	21.6	157	0.1	212	0.31	8.16129	115.7	21.3944	10.7797	2.67312	1.0656	2.0803	1.76637	7.27362	26.5294	54.723	6.81318	24.081	5.06093	1.56736	5.25524	1.20634	4.29289	1.19352	2.65142	0.502527	2.45091	0.679027	3.30879	20.5987	0.783426
40	1.7	7.52	0.97	5.27	2.33	1.67	2.88	0.46	466	767	159	56.9	19.9	106	20	43.5	29.6	153	21	163	0.1	215	0.53	23.1922	113.691	21.1781	10.6133	4.22027	0.919951	2.17663	1.74478	7.21219	26.3993	54.7734	6.68549	24.4563	4.91486	1.58876	5.18419	1.19529	4.36867	1.24002	2.5783	0.557222	2.34893	0.641212	3.25492	20.9656	0.808748
70	1.6	7.51	0.98	5.33	2.3	1.68	2.86	0.47	594	716	160	67.3	20.5	106	20.3	44.1	29.9	164	21.8	169	0.1	212	0.62	13.4157	108.048	21.667	11.0552	3.43504	0.946936	2.19942	1.73303	7.16202	26.5141	55.0279	6.74001	24.8167	5.23396	1.58851	5.07635	1.15741	4.37031	1.17294	2.65516	0.489989	2.41171	0.618846	3.31045	20.8291	0.737562
100	1.6	7.77	0.94	5.33	2.21	1.73	3.07	0.47	590	761	162	68.7	19.7	101	19.8	42.9	28.5	150	20.3	170	0.1	212	0.66	15.7435	99.4368	21.1463	10.9706	5.16413	0.993679	2.19827	1.74407	7.33998	26.1657	54.0616	6.60416	24.9461	5.07445	1.47505	5.27923	1.17361	4.12192	1.16873	2.58857	0.508756	2.3232	0.619232	3.16329	20.5638	0.719839
130	1.6	8.01	1.39	5.61	2.48	1.76	3.1	0.48	668	677	192	68.2	20.9	108	22.4	45.6	30.9	164	22.8	171	0.1	214	0.83	16.3362	116.589	23.1725	11.5079	7.79804	0.938583	2.37696	1.82089	7.68659	28.2376	57.2662	7.19535	26.5062	5.52184	1.60148	5.68393	1.1731	4.66187	1.2385	2.76054	0.534824	2.45153	0.660514	3.40578	20.6868	0.756341
160	1.7	8.34	1	5.56	2.62	1.86	3	0.51	649	848	169	73.3	22.4	115	19.9	47	32.8	169	22.7	182	0.11	222	0.71	18.4202	126.402	23.0284	12.3884	5.0442	1.03588	2.41906	1.94654	7.9692	28.8356	59.75	7.37126	27.5794	5.72982	1.62887	5.99676	1.23665	4.67857	1.25153	2.89679	0.547701	2.51684	0.664297	3.54506	22.2555	0.784712
190	1.6	7.68	1.02	5.36	2.39	1.74	2.74	0.47	674	671	160	69.9	20.5	106	19.3	43.8	30.2	154	21.3	158	0.1	204	0.91	16.1074	117.168	20.8263	10.7385	4.969	0.987056	2.3185	2.03731	7.63102	26.8153	54.8393	6.97176	24.9473	5.10729	1.46595	5.34568	1.19209	4.26341	1.19407	2.65403	0.515232	2.30858	0.625832	3.21318	19.6713	0.760834
220	1.7	8.15	0.88	5.34	2.52	1.85	2.84	0.5	774	811	159	80.4	22.6	112	20.7	45.2	33.8	171	22.8	172	0.1	213	0.6	9.91314	124.572	22.1254	11.5799	4.45397	1.1521	2.36495	1.99786	8.37251	28.5041	58.7117	7.42138	26.4442	5.42482	1.69881	5.6405	1.25488	4.50643	1.28793	2.95772	0.535244	2.55625	0.725014	3.51885	21.5711	0.805965
250	1.7	8.22	0.97	5.71	2.57	1.87	2.94	0.49	754	812	168	64.6	21.4	112	20.7	44.6	31.6	157	21.1	172	0.1	214	0.79	15.9122	123.722	22.4274	11.4316	3.73933	0.888539	1.83888	1.459	8.03117	28.0382	56.8088	7.14406	25.6818	5.41791	1.56662	5.74306	1.21938	4.38733	1.20847	2.77113	0.518989	2.56659	0.668448	3.30956	21.3069	0.779454
280	1.6	8.49	0.9	6.24	2.73	1.88	2.89	0.52	679	228	163	73.5	23.4	122	21.3	48.5	34.7	169	24	179	0.1	217	1.36	15.4678	137.606	23.9737	12.4888	5.23657	1.0721	2.51291	1.56073	8.64315	29.8829	63.1895	7.71808	28.2772	6.18494	1.58773	5.86798	1.25085	4.79614	1.25092	2.84361	0.574466	2.75357	0.737186	3.77292	18.1691	0.801389
310	1.7	7.85	0.78	5.37	2.5	1.7	2.55	0.47	591	764	148	70.7	20.5	103	18.3	41.3	29.9	146	21.1	168	0.1	200	0.69	15.9633	122.043	20.4313	10.8392	3.86155	0.697744	2.16041	1.49572	7.77108	26.0854	54.3102	6.6902	23.394	4.92662	1.45098	5.18771	1.05012	4.01576	1.06542	2.61948	0.465301	2.31984	0.575126	3.23605	20.4168	0.686587
340	1.7	9.17	0.88	5.82	2.92	1.96	2.86	0.54	693	925	169	83.9	24.9	128	22.2	50.9	38	187	26	188	0.11	236	0.39	14.1991	151.441	25.0426	13.6127	3.89239	1.11127	2.57465	2.18008	9.36041	31.3673	64.5429	7.95111	28.7396	5.86644	1.71355	5.91431	1.26464	5.05207	1.31282	3.0114	0.569783	2.91483	0.712625	3.65251	24.3226	0.79277
370	1.6	9.21	0.89	6.01	2.88	1.94	2.81	0.55	768	923	171	93.5	25.4	126	23.6	51.1	38.3	183	26.3	193	0.11	244	0.4	14.7115	153.455	24.8557	13.4509	5.26546	1.21888	2.81226	1.78336	9.67966	31.5923	64.9354	7.85314	29.4956	6.11249	1.76365	5.83697	1.32256	4.82895	1.29064	2.86545	0.575779	2.57076	0.661212	3.65541	23.7251	0.825994
400	1.6	8.47	0.75	5.57	2.73	1.76	2.55	0.5	736	752	153	76.7	22.7	110	20.3	44.8	33.8	160	22.4	176	0.1	224	0.67	12.6822	140.265	22.828	12.2402	4.5515	1.08573	1.34924	1.89018	8.86767	29.7071	60.181	7.49699	27.0002	5.66895	1.56529	5.69557	1.22354	4.67956	1.20753	2.86195	0.525214	2.49978	0.679764	3.55108	21.8442	0.784347
430	1.6	8.82	0.78	6.02	2.79	1.84	2.58	0.53	866	777	158	83.1	24.3	119	23.8	48.8	35.3	170	24.7	197	0.11	237	0.79	14.414	146.201	24.9448	12.698	4.81453	0.977734	2.58659	1.95745	9.21871	31.331	64.2176	7.90172	29.1861	5.83549	1.76528	6.02648	1.30611	4.77613	1.34574	2.8093	0.61181	2.80872	0.739248	3.59275	23.075	0.854382
460	1.6	8.73	0.78	6.05	2.83	1.81	2.48	0.52	2083	823	152	80.4	25.4	119	24.9	49.3	36.8	170	24.7	192	0.11	238	0.81	16.1982	149.306	25	12.9943	3.40644	1.17097	2.49918	2.12531	9.3339	32.1574	65.6505	8.03425	29.256	5.9451	1.71544	5.866	1.26997	4.71877	1.3306	2.97227	0.565566	3.05059	0.689048	3.65073	23.332	0.81453
490	1.6	7.95	0.66	5.39	2.63	1.65	2.27	0.47	2029	740	137	70.1	23	108	23.3	44.3	33.6	154	21.9	174	0.1	225	0.68	12.7324	143.718	22.0452	11.4179	12.7619	1.02653	2.40028	1.92625	9.02877	29.0291	59.2618	7.39843	26.1693	5.47756	1.68197	5.42504	1.18539	4.34592	1.24183	2.72838	0.539708	2.43417	0.652964	3.32153	21.4227	0.810633
520	1.6	9.91	0.91	6.48	3.12	2	2.67	0.58	2575	894	173	78.9	24.8	118	25.4	45.4	34.7	167	24.4	196	0.12	249	0.67	14.4824	156.268	23.5039	12.4614	11.6772	1.10156	2.34899	2.50454	9.71908	30.5512	62.6274	7.75382	28.2549	5.356	1.63827	5.85141	1.30185	4.62563	1.26274	2.84286	0.550051	2.50979	0.695256	3.59029	23.0298	0.828239
550	1.6	8.65	0.78	5.65	2.73	1.74	2.32	0.5	2821	779	150	73.1	23.8	112	24	44.5	34.7	160	23.4	180	0.11	234	0.53	13.172	146.625	23.8477	12.3863	7.4247	1.06725	2.42685	2.0172	9.52535	30.6222	62.3761	7.75987	27.6496	5.61154	1.62868	5.71535	1.24119	4.61183	1.21674	2.78274	0.552817	2.48723	0.714133	3.43499	22.1466	0.775374
580	1.6	9.73	0.72	6.38	3.16	1.92	2.56	0.54	1978	873	158	80.6	26	122	27.1	50.7	37.3	173	24.7	192	0.11	251	0.72	14.0461	163.916	24.5294	13.4791	6.65793	0.993973	3.0736	2.02531	10.2808	32.6974	67.6472	8.2836	29.8981	5.76365	1.76915	6.14184	1.2437	4.81185	1.28858	2.83951	0.559719	2.51847	0.692586	3.70416	24.1201	0.844222
610	1.6	9.72	1.56	6.29	3.02	1.93	2.52	0.54	11435	897	204	101	27.5	115	26.3	49.2	38.8	172	24.3	192	0.16	251	0.57	14.919	158.367	24.1499	12.3983	7.29858	0.948098	2.48215	1.62391	10.3345	31.8267	64.4561	7.88786	27.6417	5.65326	1.74583	5.99066	1.23003	4.80611	1.31649	2.92214	0.533811	2.47668	0.682054	3.56836	22.9807	0.795907
640	1.5	8.51	0.78	5.39	2.78	1.59	2.02	0.47	3853	734	142	79.2	25.4	113	24.1	45.3	35.5	159	24.1	178	0.11	230	0.51	16.1711	153.449	23.3803	11.9446	5.83188	0.817791	2.64673	1.59206	9.58425	30.4023	61.1609	7.57249	27.1642	5.44448	1.60066	5.83014	1.23578	4.48236	1.24726	2.86659	0.492407	2.47644	0.680235	3.5152	21.3573	0.771743
670	1.4	9.46	0.88	5.99	2.88	1.71	2.28	0.52	8048	830	172	91.8	26.9	112	25.7	48	38.6	163	23	198	0.13	242	0.31	10.5386	151.509	26.2211	13.108	3.93691	0.89174	2.55935	1.55708	9.87407	33.396	66.3671	8.21615	30.1869	6.17276	1.7081	6.36147	1.24939	4.80505	1.31021	2.89972	0.560824	2.63597	0.687948	3.74152	21.5315	0.752812
700	1.2	9.12	0.56	5.7	2.99	1.55	1.96	0.52	1700	799	143	91.1	26.8	120	25	47	38.6	169	25.2	198	0.11	241	0.17	12.7394	167.352	25.7752	13.7859	2.9332	0.788529	2.76082	2.12068	10.3613	34.0332	68.7153	8.51733	30.3233	5.7013	1.73375	6.67741	1.2535	4.8594	1.31707	2.87703	0.572091	2.6105	0.706529	3.87558	21.7608	0.805103
730	1.1	10.9	0.65	6.95	3.43	1.77	2.2	0.6	719	907	167	72.4	25	116	24.3	46.9	37.5	157	23.3	225	0.11	268	0.2	11.6044	174.31	25.792	13.0154	2.06884	0.703651	2.46101	1.99195	10.5142	33.6593	67.2232	8.40768	29.7521	6.37804	1.78947	6.09849	1.24941	5.03734	1.31615	3.00181	0.570422	2.77562	0.687526	3.75648	21.7595	0.791816
760	0.9	10.6	0.59	6.27	3.35	1.67	1.98	0.61	612	858	156	84.6	29.7	136	22.8	50.3	40.9	183	27	238	0.11	267	0.1	12.0828	190.833	29.5627	16.4503	1.8242	0.713578	3.18377	1.45233	12.2204	40.0656	80.5405	9.83655	35.852	6.8105	1.92453	7.36394	1.38719	5.63402	1.42496	3.60554	0.59177	2.9888	0.776817	4.72333	25.3173	0.809702
790	0.8	10.4	0.64	6.17	3.34	1.62	1.78	0.6	844	842	155	87	26.1	118	20.5	45.2	34.9	164	24.6	240	0.11	253	0.07	13.9324	180.024	26.7446	13.9063	1.13998	0.773935	2.76215	1.43542	10.7923	34.714	70.5296	8.78735	31.3965	6.41526	1.84925	6.57396	1.32814	5.14079	1.32634	3.09779	0.576202	2.83371	0.708571	4.30881	22.9085	0.80621
820	0.8	8.9	0.55	5.31	2.88	1.39	1.5	0.52	716	727	133	73.9	23.7	111	20.3	42.8	32.4	149	21.7	213	0.1	220	0.08	12.1422	162.243	25.113	12.7078	1.19008	0.65573	2.87141	1.41918	10.0501	31.8731	64.5786	7.90912	28.6588	5.81365	1.66335	6.61526	1.27375	4.77492	1.3073	2.93151	0.561081	2.76772	0.691537	3.74055	21.2533	0.807277
850	0.8	10.4	0.62	6.13	3.29	1.62	1.78	0.6	615	832	155	81.9	28.2	127	23.4	47.4	37.4	174	25.8	241	0.12	256	0.12	13.8824	186.567	28.982	15.4109	1.54831	0.784406	3.04636	1.36738	11.7801	38.621	77.1226	9.56766	34.69	7.13379	1.98166	7.31538	1.43825	5.44559	1.44803	3.57241	0.639132	3.19845	0.775191	4.58985	24.1465	0.830173
880	0.8	10.9	0.69	6.34	3.44	1.68	1.8	0.65	996	882	162	72.1	31	140	30.4	54.1	40.2	186	28.1	256	0.13	266	0.08	14.2993	205	32.0763	17.5199	3.39165	0.888596	3.44556	1.59951	12.5451	41.5372	84.7782	10.3236	37.5757	7.69697	2.27947	7.57163	1.49876	5.92122	1.58838	3.70043	0.665314	3.33728	0.859791	5.10405	26.9333	0.927464
910	0.7	9.45	0.65	5.83	2.98	1.51	1.54	0.55	712	845	147	60.9	26	121	20.9	44.1	33.7	152	23.4	222	0.11	235	0.07	13.3192	172.32	26.5437	13.7978	0.861663	0.759647	2.66082	1.47007	10.2945	33.6656	68.2324	8.38822	30.1229	6.07601	1.71297	6.64595	1.3691	5.11921	1.41445	3.11925	0.586553	2.61933	0.762138	4.13947	20.725	0.819917
940	0.7	9.41	0.49	5.95	2.95	1.42	1.44	0.54	592	754	137	97.2	27.6	117	25	50.4	44.2	171	24.8	218	0.11	235	0.06	19.1224	176.889	26.8072	14.3525	1.3536	0.686409	2.91956	1.44427	10.5647	34.1639	69.8834	8.58896	31.0435	6.24933	1.71112	6.06761	1.25659	5.11136	1.34839	3.00424	0.563497	2.72139	0.712571	4.16102	22.9761	0.828789
970	0.8	9.77	0.53	5.76	3.1	1.47	1.5	0.55	604	790	143	68.8	26.6	124	22.1	45.8	37	165	24.3	225	0.1	240	0.09	14.6455	184.851	27.7377	14.1395	0.988455	0.794433	2.67218	1.26646	10.8249	35.4163	71.3012	8.78364	32.5279	6.58126	1.82186	6.40384	1.33367	5.25637	1.36021	3.24407	0.622827	2.92682	0.749716	4.28472	22.6288	0.820178
990	0.8	9.68	0.54	5.82	3.08	1.48	1.61	0.55	581	792	144	81	26.8	113	21.1	44.4	36.7	165	22	222	0.1	240	0.11	13.7475	181.349	26.8286	13.8316	0.992428	0.741738	2.96663	1.58088	10.8246	35.6562	71.9266	8.88361	31.5696	6.38998	1.7572	6.72034	1.32125	5.1798	1.45282	3.07618	0.59222	2.78482	0.776087	4.27097	22.9858	0.868516
1020	0.8	9.94	0.54	6.05	3.18	1.5	1.55	0.57	602	815	146	89.5	27	124	22	46.3	38.5	170	24.8	224	0.1	244	0.1	15.5493	183.879	27.4455	14.4284	1.24993	0.646822	2.5425	1.43764	10.6183	34.6578	70.4339	8.6488	31.2194	6.24956	1.74292	6.51096	1.33733	4.92783	1.37659	3.07822	0.580839	2.7093	0.714893	4.13169	23.1393	0.763674
[truncated: 2 more columns]

## Sheet: JPC1_pore water phase
Depth (cmbsf)	SO4 (mM)	CH4 (mM)	NH4 (mM)	PO4 (µM)	Fe (µM)	Mn (µM)
20	25.8		0.5	87.1	37.5	146.4
70	21.5		0.9	167.3	6.8	98.8
120	16		1.3	242.8	1.7	78.6
150	13.6	0.0265	1.5	279	2	79.1
230	9.9		1.6	295.5	1.6	77.1
280	6.7		1.7	311.6	1	71.7
300		0.0546
330	4.3		1.7	256.8	1.5	54.9
380	1.9		1.4	221.5	1.3	58.5
430	0.7		1.9	260.5	2.6	70.1
460		1.0257
480	0		1.8	220.3	2.8	71.8
530	0.1		1.5	263	2.9	47.6
580	0		1.4	143.6	2.1	51
610		1.0183
630	0		1.3	80.9	2.7	53.6
680	0		1.1	99.5	3.5	83
760		0.5394
780	0.7		0.2	15.9		17.5
910		0.2524
1040		0.0845

## Sheet: Paleo-record
ARA2B-1A							ARA2B-1B
Depth (cmbsf)	Age (ky BP)	LSR (ky/cmbsf)	TOC (%)	Opal (%)	PIP25		Depth (cmbsf)	Age (ky BP)	Pyrite (%)
0	0	30.4	1.33	11.88	0.67		0	0	0
5	0.164	30.4	1.21	11	0.67		5	0.1	0
10	0.329	30.4	1.16	12.66	0.71		10	0.3	0
15	0.493	30.4	1.19	13.77	0.64		15	0.4	0.1
20	0.658	30.4	1.21	13.89	0.63		20	0.6	0.1
25	0.822	30.4	1.24	13.11	0.6		25	0.7	0.1
30	0.987	30.4	1.2	14.55	0.58		30	0.8	0.1
35	1.151	30.4	1.16	12.15	0.61		35	1	0.2
40	1.316	30.4	1.18	12.81	0.62		40	1.1	0.1
45	1.48	30.4	1.15	13.49	0.64		45	1.2	0.2
50	1.645	30.4	1.15	12.72	0.56		50	1.4	0.2
55	1.809	30.4	1.12	12.27	0.49		55	1.5	0.3
60	1.974	30.4	0.99	11.34	0.5		60	1.7	0.2
65	2.138	30.4	0.94	12.28	0.51		65	1.8	0.2
70	2.303	30.4	1.1	11.26	0.55		70	1.9	0.3
75	2.467	30.4	1.09	13.46	0.62		75	2.1	0.4
80	2.632	30.4	1.08	12.75	0.5		80	2.2	0.5
85	2.796	30.4	1.11	13.87	0.58		85	2.3	0.2
90	2.961	30.4	1.1	13.92	0.41		90	2.4	0.3
95	3.125	30.4	1.02	14.62	0.62		95	2.4	0.5
100	3.29	30.4	1.05	14.3	0.49		100	2.5	0.5
105	3.454	30.4	1.14	15.08	0.49		105	2.5	0.4
110	3.57	59.7	1.17	14.59	0.48		110	2.6	0.4
115	3.654	59.7	1.16	14.55	0.58		115	2.6	0.3
120	3.738	59.7	1.12	13.51	0.5		120	2.7	0.4
125	3.822	59.7	1.13	13.91	0.47		125	2.7	0.3
130	3.905	59.7	1.09	12.51	0.52		130	2.8	0.5
135	3.989	59.7	1.11	11.16	0.58		135	2.9	0.3
140	4.073	59.7	1.12	12.84	0.59		140	2.9	0.2
145	4.157	59.7	1.16	11.56	0.5		145	3	0.4
150	4.24	59.7	1.13	11.76	0.57		150	3	0.3
155	4.324	59.7	1.16	11.48	0.61		155	3.1	0.4
160	4.405	59.7	1.25	10.68	0.54		160	3.1	0.6
165	4.473	73.3	1.22	12.36	0.38		165	3.2	0.4
170	4.541	73.3	1.19	11.49	0.36		170	3.2	0.7
175	4.609	73.3	1.17	10.43	0.38		175	3.3	0.3
180	4.678	73.3	1.2	10.62	0.41		180	3.3	0.4
185	4.746	73.3	1.19	11.15	0.48		185	3.4	0.6
190	4.814	73.3	1.16	10.56	0.36		190	3.4	0.6
195	4.882	73.3	1.16	12.92	0.37		195	3.5	0.6
200	4.95	73.3	1.18	11.13	0.47		200	3.5	0.5
205	5.018	73.3	1.17	10.41	0.4		205	3.6	0.6
210	5.083	76.6	1.24	11.82	0.52		210	3.6	0.6
215	5.149	76.6	1.28	11.81	0.38		215	3.7	0.6
220	5.214	76.6	1.14	11.07	0.47		220	3.7	0.9
225	5.279	76.6	1.12	10.62	0.48		225	3.7	0.5
230	5.344	76.6	1.13	10.81	0.48		230	3.8	0.6
235	5.41	76.6	1.17	10.44	0.55		235	3.8	0.2
240	5.475	76.6	1.13	12.1	0.44		245	3.9	1.4
245	5.524	111	1.11	11.71	0.51		250	4	0.3
250	5.569	111	1.14	10.4	0.39		255	4	0.4
255	5.614	111	1.13	9.46	0.36		260	4	0.5
260	5.659	111	1.08	9.85	0.49		265	4.1	0.6
265	5.704	111	1.12	9.62	0.48		270	4.1	0.6
270	5.749	111	1.12	9.18	0.47		275	4.2	0.5
275	5.794	111	1.2	9.01	0.4		280	4.2	0.5
280	5.839	111	1.11	9.15	0.44		285	4.3	0.7
285	5.884	111	1.14	9.13	0.46		290	4.3	0.7
290	5.929	111	1.15	9.89	0.49		295	4.3	0.8
295	5.975	111	1.18	9.13	0.48		300	4.4	0.7
300	6.02	111	1.16	9.54	0.52		305	4.4	0.7
305	6.065	111	1.18	10.36	0.48		310	4.5	0.7
310	6.11	111	1.12	9.72	0.55		315	4.5	0.6
315	6.155	111	1.16	9.44	0.5		320	4.6	0.5
320	6.2	111	1.15	9.24	0.51		325	4.6	0.5
325	6.245	111	1.15	8.28	0.61		330	4.7	0.6
330	6.29	111	1.11	8.45	0.5		335	4.7	0.5
335	6.335	111	1.11	8.64	0.58		340	4.7	0.7
340	6.38	111	1.11	6.8	0.57		345	4.8	0.5
345	6.425	111	1.15	7.02	0.57		350	4.8	0.5
350	6.487	67.7	1.13	8.25	0.54		355	4.9	0.5
355	6.561	67.7	1.1	6.09	0.57		360	5	0.5
360	6.635	67.7	1.1	7.18	0.47		365	5	0.6
365	6.709	67.7	1.09	7.51	0.48		370	5.1	0.6
370	6.783	67.7	1.13	6.07	0.59		375	5.1	0.6
375	6.856	67.7	1.08	7.32	0.48		380	5.2	0.6
380	6.93	67.7	1.1	6.97	0.55		385	5.3	0.5
385	7.004	67.7	1.04	6.09	0.4		390	5.3	0.5
390	7.078	67.7	1.06	7.04	0.49		395	5.4	0.2
395	7.152	67.7	1.02	6.76	0.5		400	5.4	0.1
400	7.225	67.7	1.08	5.24	0.47		405	5.4	0.2
405	7.299	67.7	1.13	5.9	0.57		410	5.5	0.5
410	7.373	67.7	1.05	6.22	0.54		415	5.5	0.6
415	7.447	67.7	1.02	4.68	0.5		420	5.5	0.3
420	7.521	67.7	1.06	5.23	0.52		425	5.6	0.4
425	7.594	67.7	1.14	5.62	0.51		430	5.6	0.5
430	7.668	67.7	1.06	4.7	0.4		435	5.6	0.4
435	7.742	67.7	1.09	5.33	0.5		440	ND	0.6
440	7.816	67.7	1	4.89	0.35		445	ND	0.4
445	7.89	67.7	1	4.26	0.46		450	ND	0.2
450	7.963	67.7	1.01	5.71	0.57
455	8.037	67.7	1.02	4.96	0.43
460	8.138	46.4	1.02	3.25	0.36
465	8.246	46.4	0.84	4.02	0.48
470	8.354	46.4	0.94	3.24	0.43
475	8.461	46.4	0.9	3.14	0.36
480	8.569	46.4	0.89	3.43	0.51
485	8.677	46.4	0.9	3.24	0.43
490	8.785	46.4	0.87	2.56	0.5
495	8.892	46.4	0.83	3.31	0.44
500	9	46.4	0.84	2.92	0.45
505	9.108	46.4	0.83	3.26	0.53
510	9.212	46.4	0.81	4.58	0.52
515	9.302	46.4	0.77	2.93	0.49
520	9.393	46.4	0.67	2.86	0.33
525	9.483	46.4	0.58	3.08	0.41
530	9.573	46.4	0.57	2.59	0.46
535	9.664	46.4	0.6	2.68	0.51
540	9.754	46.4	0.61	2.92	0.5
545	9.844	46.4	0.55	2.69	0.51

## Sheet: JPC1_taxa
Domain	Depth (cmbsf)	Asgardaeota	Thaumarchaeota	Archaea_unclassified	Euryarchaeota	Crenarchaeota	Nanoarchaeaeota	Diapherotrites	Hydrothermarchaeota	Hadesarchaeaeota		Domain	Depth (cmbsf)	Proteobacteria	Atribacteria	Chloroflexi	Acidobacteria	Cyanobacteria	Planctomycetes	Epsilonbacteraeota	Bacteroidetes	Actinobacteria	Firmicutes	Patescibacteria	Aerophobetes	Spirochaetes	Chlamydiae	Dependentiae	Bacteria_unclassified	Nitrospirae	LCP-89	Calditrichaeota	Rokubacteria	Omnitrophicaeota	Acetothermia	Gemmatimonadetes	Verrucomicrobia	Marinimicrobia_(SAR406_clade)	Hydrogenedentes	BRC1	Armatimonadetes	WS1	Nitrospinae	Dadabacteria	Fusobacteria	Kiritimatiellaeota	Tenericutes	Elusimicrobia	Aquificae
Archaea	10	59.5	4.83333	22.0333	5	5.56667	3.06667	0	0	0		Bacteria	10	34.46	0.49	17.51	2.6	2.14	4.67	2.59	10.69	1.66	0.62	6.56	0.19	2.07	0.42	0.36	1.88	5.89	0.25	0.52	0.34	0.39	0.02	0.58	0.64	1.81	0.11	0.03	0.03	0	0	0.08	0.01	0.05	0	0.11	0.02
Archaea	15	57.1333	17.8333	17.7333	2.5	2.7	2.1	0	0	0		Bacteria	15	43.75	0.87	15.01	2.26	1.16	6.15	2.89	7.62	1.91	0.5	4.19	0.15	1.2	0.47	0.15	1.32	5.33	0.18	0.51	0.39	0.16	0	0.5	0.13	0.76	1.35	0.03	0.18	0.03	0.46	0.11	0	0.1	0	0.02	0.02
Archaea	20	57.6	9.93333	22.4333	4.33333	2.26667	3.43333	0	0	0		Bacteria	20	41.7	1.81	15.85	2.34	0.72	4.65	1.31	8.2	1.56	0.44	5.59	0.25	1.31	0.28	0.17	1.38	8.24	0.22	0.6	0.19	0.4	0	0.32	0.1	1.47	0.41	0.02	0.1	0.03	0.04	0.05	0.03	0.06	0	0.06	0
Archaea	25	58	20.3333	14.4	1.9	2.53333	2.83333	0	0	0		Bacteria	25	42.89	1.15	11.3	3.33	2.12	6.95	0.71	9.5	1.44	0.54	4.31	0.09	1.37	0.69	0.11	1.67	5.47	0.22	0.39	0.25	0.78	0.01	0.37	0.27	1.27	1.43	0	0.33	0.01	0.34	0.13	0.01	0.18	0	0.14	0.02
Archaea	30	61.3	15.2333	15.5	3.36667	3.13333	1.46667	0	0	0		Bacteria	30	46.72	1.93	13.2	3.63	0.79	6.01	0.99	6.93	1.44	1.59	3.46	0.34	1.38	0.37	0.17	1.73	4.44	0.34	0.61	0.51	0.3	0	0.26	0.36	0.68	0.76	0.05	0.1	0.01	0.4	0.06	0.04	0.14	0	0.09	0.02
Archaea	35	64.4	5.6	21.3667	3.23333	4.3	1.1	0	0	0		Bacteria	35	44.2	2.69	15.76	3.36	0.36	5.02	0.96	5.86	1.27	0.59	1.98	0.49	2.26	0.32	0.06	1.95	8.66	0.35	0.51	0.68	0.3	0	0.44	0.2	0.94	0.53	0.07	0.01	0	0.05	0.02	0	0.04	0.01	0.01	0
Archaea	40	65.3333	7.83333	18.2	3.56667	3.16667	1.9	0	0	0		Bacteria	40	39.02	3.02	15.62	3.42	0.85	4.37	0.51	9.06	0.97	1.04	5.51	0.38	1.55	0.26	0.05	1.43	9.36	0.33	0.39	0.11	0.44	0	0.07	0.24	1.16	0.42	0.03	0.03	0	0.11	0.02	0.03	0.08	0	0.04	0
Archaea	45	68.5	7.26667	17.7	3.56667	2.5	0.466667	0	0	0		Bacteria	45	40.09	5.29	13.81	3.69	1.71	3.69	1.16	5.45	1.73	1.3	6.77	0.38	1.81	0.52	0.2	1.24	7.8	0.23	0.31	0.38	0.32	0	0.27	0.14	0.74	0.38	0.03	0.1	0	0.09	0.03	0.11	0.09	0	0.02	0
Archaea	50	56.6333	17.5	19.4	2.5	3.06667	0.9	0	0	0		Bacteria	50	35.33	5.95	12.95	6.17	1.49	5.36	0.53	7.95	1.4	2.59	3.52	0.51	1.23	0.22	0.23	1.45	3.06	0.36	0.65	0.42	0.25	0.02	0.33	0.2	1.52	0.45	0.08	0.41	0.02	1.62	0.17	3.3	0.15	0.01	0.02	0
Archaea	55	80.3333	3.23333	12.1	1.16667	2.66667	0.5	0	0	0		Bacteria	55	29.9	6.56	18.26	7.47	2.08	7.79	1.28	4.99	1.96	1.19	6.6	0.47	1.71	1.3	0.25	2.14	0.65	0.76	0.74	0.66	0.7	0.04	0.4	0.51	0.72	0.15	0.11	0.04	0.01	0.02	0.09	0	0.16	0.01	0.14	0
Archaea	60	53.8333	10.1	26.4333	2.03333	7.3	0.3	0	0	0		Bacteria	60	19.56	12.88	23.98	10.98	2.78	5.05	1.52	3.81	2.06	0.65	4.93	0.52	2.02	0.63	0.47	2.58	0.1	0.73	0.75	0.75	0.83	0	0.32	0.35	1.01	0.25	0.07	0.06	0.02	0	0.01	0	0.15	0	0.1	0
Archaea	65	74.5333	1.46667	16.0667	4.9	2.33333	0.7	0	0	0		Bacteria	65	18.51	10.97	16.09	5.92	3.89	3.35	15.74	10.86	1.51	0.68	3.8	0.93	1.91	0.31	0.26	1.14	0.77	0.49	0.33	0.51	0.43	0.09	0.37	0.21	0.47	0.12	0.05	0.02	0.01	0	0.03	0	0.07	0.02	0.02	0.01
Archaea	70	76.7333	2.63333	12.4667	6.03333	1.6	0.533333	0	0	0		Bacteria	70	17.38	15.18	22.87	7.27	4.68	5.36	1.35	2.69	2.95	0.63	6.58	1.83	1.38	1.29	0.54	2.06	0.09	0.76	0.35	0.63	0.9	0.16	0.47	0.27	1.12	0.21	0.24	0.03	0.05	0.04	0.1	0	0.22	0.01	0.12	0
Archaea	75	80.1	2.16667	10.1	5.33333	1.9	0.4	0	0	0		Bacteria	75	24.31	13.14	20.98	8.88	2.27	4.63	1.62	4.03	2.31	0.63	5.38	0.87	1.04	0.7	0.57	1.68	1.68	0.83	0.6	0.57	0.76	0.23	0.18	0.33	1.01	0.15	0.08	0.05	0.04	0.05	0.07	0.02	0.08	0	0.03	0.02
Archaea	80	82.9333	3.53333	8.73333	2.03333	2.4	0.366667	0	0	0		Bacteria	80	18.63	15.69	20.44	12.09	2.76	5.49	2.44	1.76	2.78	0.58	4.75	1.74	1.6	0.87	0.34	2.49	0.06	0.84	0.32	0.69	0.99	0.41	0.25	0.32	0.58	0.19	0.48	0.09	0.1	0	0.03	0	0.06	0	0.06	0
Archaea	85	81.8667	6.23333	7.63333	2.2	1.76667	0.3	0	0	0		Bacteria	85	21.9	16.74	18.23	12.8	2.14	5.23	1.01	2.42	1.99	0.58	5.05	0.76	1.71	1.01	0.56	2.46	0.18	0.76	0.63	0.58	1.42	0.29	0.07	0.39	0.39	0.08	0.19	0.14	0.02	0	0.03	0	0.08	0.01	0.07	0.01
Archaea	90	87.2333	2.53333	5.76667	2.96667	1.26667	0.233333	0	0	0		Bacteria	90	16.16	19.97	19.31	16.58	2.05	5.38	0.96	1.93	2.72	0.52	5.02	0.83	1.02	0.73	0.31	1.84	0.08	0.92	0.4	0.43	0.87	0.35	0.1	0.34	0.3	0.23	0.25	0.1	0.06	0	0.01	0	0.09	0.02	0.1	0
Archaea	95	89.7667	1	2.73333	5.3	1	0.166667	0.0333333	0	0		Bacteria	95	18.95	19.93	19.32	13.67	3.25	5.14	0.65	1.35	3.24	0.39	3.16	1.09	1.11	1.07	0.75	1.77	0.02	0.48	0.27	1.36	1.1	0.02	0.06	0.7	0.33	0.19	0.23	0.06	0.1	0.01	0.05	0	0.11	0	0.01	0
Archaea	100	84.9	1.23333	8.63333	3.2	1.76667	0.266667	0	0	0		Bacteria	100	15.05	19.34	23.11	16.56	2.62	5.27	0.72	1.56	2.07	0.49	2.61	2.36	0.89	0.75	0.38	1.74	0.09	1.17	0.2	0.36	0.5	0.77	0.15	0.32	0.1	0.18	0.29	0.07	0.03	0.03	0.01	0.04	0.08	0.01	0.01	0
Archaea	105	85.7333	3.3	4.26667	5.2	1.23333	0.166667	0.1	0	0		Bacteria	105	17.53	19.57	16.51	16.42	3.82	5.27	2.1	1.42	2.68	0.3	3.74	1.24	1.3	0.82	0.42	1.54	0.03	0.66	0.37	0.63	0.97	0.8	0.26	0.79	0.17	0.15	0.23	0.04	0.03	0	0	0	0.04	0	0.06	0
Archaea	110	82.2	1.63333	6.43333	6.7	2.43333	0.6	0	0	0		Bacteria	110	17.23	23.24	15.95	18.15	2.53	3.93	0.3	1.23	2.26	0.45	4.88	0.76	1.66	0.64	0.44	1.6	0.09	1.16	0.38	0.49	0.92	0.38	0.14	0.24	0.06	0.1	0.37	0.08	0.06	0	0.03	0	0.07	0.01	0.11	0
Archaea	115	81.4333	2.23333	9.83333	2.8	3.46667	0.233333	0	0	0		Bacteria	115	16.42	18.7	19.91	18.49	1.87	4.15	0.12	1.26	2.49	0.83	4.17	1.5	1.33	0.5	0.43	2.27	0.09	1.35	0.39	0.42	1.04	1.03	0.17	0.1	0.07	0.21	0.42	0.04	0.02	0.02	0.02	0	0.05	0	0.1	0
Archaea	120	80.9333	3.6	7.43333	5.03333	2.73333	0.266667	0	0	0		Bacteria	120	17.13	19.67	20.78	20.07	1.18	3.58	0.13	1.18	2.74	0.36	2.62	1.74	1.25	0.49	0.19	2.21	0.11	0.91	0.24	0.44	0.65	1.31	0.22	0.09	0.05	0.15	0.21	0.03	0.09	0	0	0	0.02	0	0.09	0
Archaea	125	69.6	16.5333	6.36667	2.46667	5.03333	0	0	0	0		Bacteria	125	17.18	16.68	20.72	19.43	1.47	3.61	0.24	1.71	1.94	0.41	5.45	0.94	1.62	0.36	0.28	2.43	0.11	0.85	0.37	0.37	1.38	1.19	0.15	0.21	0.05	0.19	0.34	0.05	0.05	0	0.01	0	0	0	0.03	0
Archaea	130	81.1333	2.4	5.3	8.16667	2.86667	0.133333	0	0	0		Bacteria	130	18.14	22.05	20.11	17.37	0.94	3.59	0.11	1.13	2.34	0.38	4.14	1.32	1.49	0.67	0.29	2.15	0.38	0.92	0.26	0.31	0.7	0.11	0.08	0.16	0.09	0.11	0.25	0.06	0.02	0	0.04	0	0.01	0.03	0.18	0
Archaea	135	82.8	1.06667	5.9	8.16667	1.93333	0.133333	0	0	0		Bacteria	135	15.12	26.31	18.59	17.27	2.15	3.18	0.39	1.17	2.34	0.19	3.74	1.1	1.49	0.54	0.26	1.85	0.04	1.3	0.23	0.26	0.61	0.79	0.11	0.15	0.01	0.06	0.24	0.18	0.05	0	0	0	0.1	0.02	0.1	0
Archaea	140	86.4	1.3	3.73333	6.6	1.7	0.266667	0	0	0		Bacteria	140	19.95	23.56	16.82	16.44	1.57	4.16	0.78	1.4	2.43	0.23	2.83	1.27	1.57	0.77	0.44	2.29	0.08	0.74	0.21	0.61	0.77	0.18	0.08	0.2	0.01	0.03	0.25	0.04	0.06	0.05	0.04	0.01	0.04	0.01	0.06	0
Archaea	145	93.5667	2.4	1.96667	1.3	0.7	0.0666667	0	0	0		Bacteria	145	21.14	22.32	17.27	15.26	1.66	4.25	1.02	1.85	2.54	0.51	3.04	1.13	1.51	0.96	0.4	1.65	0.1	0.61	0.38	0.31	0.7	0.58	0.09	0.25	0.02	0.04	0.17	0.06	0.02	0.01	0.03	0	0.05	0.05	0.01	0
Archaea	150	66.7333	3.8	20	4.13333	5.33333	0	0	0	0		Bacteria	150	19.92	28.09	16.31	13.4	1.91	3.23	0.86	1.62	2.71	0.48	2.99	1.33	0.9	0.58	0.28	1.62	0.02	0.56	0.25	0.64	0.58	0.57	0.03	0.62	0	0.02	0.29	0.02	0.02	0	0	0	0.01	0.02	0.06	0
Archaea	155	86.3333	1.53333	3.4	6.7	1.86667	0.166667	0	0	0		Bacteria	155	26.06	20.42	15.36	15.41	1.47	3.52	0.64	2	1.69	0.66	5.11	0.81	1.33	0.86	0.55	1.2	0.07	0.4	0.32	0.41	0.61	0.1	0	0.61	0.01	0.03	0.01	0.07	0	0.01	0.01	0	0.03	0.1	0.02	0
Archaea	160	91.6	1.63333	1.9	2.73333	1.93333	0.2	0	0	0		Bacteria	160	19.72	21.02	19.08	19.15	0.51	3.32	0.48	1.04	1.74	0.35	5.15	1.33	1.19	0.62	0.16	1.73	0.04	0.65	0.19	0.31	0.8	0.55	0.07	0.19	0.01	0.03	0.31	0.06	0.02	0	0.03	0	0.03	0	0.09	0
Archaea	165	68.0333	9.46667	12.0333	2.86667	7.6	0	0	0	0		Bacteria	165	16.79	26.11	15.42	23.99	1.21	2.96	0.49	0.63	1.69	0.23	2.04	1.18	1.26	0.45	0.25	2.11	0.08	0.34	0.13	0.44	0.53	0.98	0.1	0.16	0.01	0.08	0.14	0.03	0.05	0	0.03	0	0.05	0.01	0.02	0
Archaea	170	90.5333	1.6	2.43333	4.73333	0.666667	0.0333333	0	0	0		Bacteria	170	18	22.33	15.39	23.63	1.39	2.85	0.11	0.96	2.15	0.19	4.18	1.45	1.23	0.46	0.19	1.51	0.07	0.44	0.16	0.52	0.42	1.71	0.14	0.19	0.01	0.03	0.16	0.05	0.02	0	0	0	0.02	0.02	0.01	0
Archaea	175	82.7333	3.86667	9.16667	1.6	2.5	0.133333	0	0	0		Bacteria	175	16.32	19.95	21.33	18	3.68	3.79	0.27	0.54	1.74	0.5	3.42	1.9	1.33	0.42	0.26	2.17	0.1	0.5	0.17	0.29	0.8	1.19	0.23	0.2	0.05	0.36	0.3	0.07	0.04	0	0.01	0	0.02	0.01	0.02	0
Archaea	180	74.0667	5.83333	9.7	6.03333	3.43333	0.933333	0	0	0		Bacteria	180	19	17.32	22.9	20.44	3.36	2.78	0.09	0.55	1.97	0.27	3.44	1.27	1.07	0.28	0.25	2.04	0.08	0.54	0.14	0.15	0.44	1.03	0.14	0.06	0.08	0.06	0.14	0.03	0	0	0	0	0.02	0.03	0.02	0.01
Archaea	185	74.5333	3.43333	8.36667	11.8667	1.36667	0.366667	0	0	0.0666667		Bacteria	185	16.59	24.43	14.4	20.16	7.22	2.67	0.02	0.79	1.39	0.25	2.63	1.41	0.91	0.38	0.33	2.29	0.05	0.53	0.27	0.16	0.47	1.98	0.15	0.09	0.04	0.11	0.06	0.02	0.04	0	0	0	0.04	0.04	0.08	0
Archaea	190	66.4333	5.1	11.6667	13.1	3.1	0.6	0	0	0		Bacteria	190	17.26	18.81	20.87	21.77	2.39	3.04	0.06	1.22	1.66	0.25	2.72	1.61	0.93	0.33	0.24	3.32	0.04	0.48	0.2	0.18	0.46	0.91	0.24	0.14	0.06	0.1	0.39	0.06	0.08	0	0.01	0	0.09	0	0.05	0
Archaea	195	72.6	4.63333	13.9667	4.3	2.43333	2.06667	0	0	0		Bacteria	195	15.91	22.24	21.39	17.87	2.64	3.17	0.19	0.65	1.66	0.23	3.3	2.75	0.93	0.31	0.29	1.28	0.11	0.64	0.17	0.14	0.49	2.86	0.14	0.02	0.03	0.04	0.2	0.04	0.01	0	0.02	0	0	0.02	0.03	0
Archaea	200	86.1333	6.26667	1.53333	5.46667	0.2	0.4	0	0	0		Bacteria	200	17.95	26.1	16.91	20.45	1.76	2.7	0.08	0.51	1.65	0.26	3.51	1.31	1.02	0.5	0.28	2.8	0.08	0.43	0.31	0.21	0.64	0.03	0.25	0.08	0.01	0.02	0.06	0.01	0.03	0	0.01	0	0	0	0.04	0
Archaea	205	80.4	11.1333	1.8	5.53333	1.06667	0.0666667	0	0	0		Bacteria	205	18.28	20.46	19.91	23.35	1.59	2.76	0.08	0.79	1.62	0.41	2.46	1.93	1.29	0.29	0.3	1.96	0.15	0.36	0.2	0.07	0.54	0.58	0.12	0.09	0.08	0.05	0.15	0.02	0	0.05	0	0	0	0	0.05	0.01
Archaea	210	80.2667	12.4333	3.13333	3.26667	0.866667	0.0333333	0	0	0		Bacteria	210	13.44	27.18	18.17	21.72	4.24	2.27	0.04	0.28	1.43	0.38	2.84	1.72	0.6	0.65	0.45	1.81	0.1	0.25	0.26	0.06	0.67	0.72	0.18	0.05	0.04	0.07	0.07	0.06	0	0.18	0.03	0	0	0.02	0.01	0
Archaea	215	83.3667	7.43333	1	7.8	0.3	0.0333333	0.0666667	0	0		Bacteria	215	15.76	22.53	17.6	26.57	3.46	2.37	0.04	0.5	2.05	0.23	3.27	0.64	0.82	0.62	0.28	1.3	0.17	0.21	0.22	0.06	0.66	0.03	0.1	0.15	0	0.03	0.13	0.14	0.01	0	0	0	0.01	0.02	0.01	0
Archaea	220	90.4333	5.2	0.266667	3.96667	0.1	0.0333333	0	0	0		Bacteria	220	17.55	18.74	18.15	23.41	4.1	4.96	0.03	0.7	2.17	0.12	3.07	0.69	1.94	0.55	0.29	1.53	0.06	0.11	0.22	0.07	0.71	0.06	0.38	0.05	0.05	0.02	0.14	0.03	0.01	0	0	0	0.01	0.01	0.02	0
Archaea	225	80	10.8667	3.16667	4.66667	1.16667	0.1	0	0	0.0333333		Bacteria	225	14.62	25.41	17.79	23.46	2.6	3.8	0.02	0.66	2.28	0.11	2.09	2.49	0.86	0.44	0.21	1.39	0.03	0.19	0.22	0.18	0.38	0.26	0.09	0.12	0.02	0.05	0.07	0.09	0	0.02	0	0	0.01	0	0.02	0
Archaea	230	72.4	16.7	5.63333	3.56667	1.43333	0.266667	0	0	0		Bacteria	230	16.99	17.96	16.4	20.7	11.07	3.66	0.03	0.43	2.18	0.25	2.58	1.79	0.79	0.61	0.19	1.49	0.13	0.17	0.12	0.2	0.49	1.21	0.09	0.09	0.06	0	0.21	0.05	0.02	0	0	0	0	0.02	0.02	0
Archaea	235	63.6	19.3667	11.9333	2.7	2.4	0	0	0	0		Bacteria	235	14.33	26.81	13.53	18.87	11.05	3.67	0.17	0.46	2.93	0.32	1.77	1.79	0.76	0.46	0.27	1.11	0.13	0.16	0.12	0.09	0.69	0.04	0.22	0	0.02	0.01	0.05	0.05	0.06	0	0	0	0	0.03	0.01	0
Archaea	240	79.3667	6.03333	10.2667	2.9	1.4	0	0.0333333	0	0		Bacteria	240	18.1	19.8	20.75	21.21	4	3.04	0.02	0.65	3.03	0.32	2.62	1.07	1.17	0.36	0.23	1.4	0.07	0.25	0.14	0.11	0.47	0.37	0.53	0.05	0.04	0.06	0.04	0.01	0.01	0	0.01	0	0	0.02	0	0
Archaea	245	72.9333	5.1	8.63333	10.4333	2.43333	0.466667	0	0	0		Bacteria	245	19.69	17.61	19.71	22.32	2.18	4.23	0.03	0.69	2.62	0.47	2.66	1.58	1.22	0.4	0.24	1.64	0.06	0.07	0.13	0.14	1.1	0.71	0.15	0.07	0.08	0.02	0.05	0.03	0.04	0	0	0	0.01	0.02	0.01	0
Archaea	250	60.8667	7.56667	14.6667	13.8667	2.5	0.533333	0	0	0		Bacteria	250	17.77	19.01	18.92	20.02	5.74	3.95	0.02	0.44	2.55	0.24	1.96	1.52	1.2	0.39	0.24	2.44	0.04	0.99	0.07	0.09	0.3	1.08	0.25	0.18	0	0.03	0.35	0.08	0.02	0	0	0	0.01	0.01	0	0
Archaea	255	76.5667	2.6	5.8	12.8333	1.9	0.3	0	0	0		Bacteria	255	18.08	19.11	19.47	20.82	3.59	3.88	0.02	0.58	3.34	0.14	2.55	0.83	1.53	0.81	0.51	1.98	0.07	0.23	0.27	0.1	0.58	0.66	0.23	0.08	0.05	0.05	0.12	0.06	0.09	0	0	0.01	0.02	0.04	0.03	0
Archaea	260	81.5333	5.8	2.46667	9.4	0.8	0	0	0	0		Bacteria	260	13.95	25.78	19.8	18.21	0.82	4.17	0.02	0.37	3.29	0.31	1.37	3.04	1.1	1.03	0.47	2.09	0.15	1.81	0.07	0.19	0.65	0.65	0.18	0.15	0.06	0.04	0.08	0.03	0.01	0	0	0	0	0.04	0.04	0
Archaea	265	90.3	1.4	1.8	5.56667	0.866667	0.0666667	0	0	0		Bacteria	265	16.57	29.57	20.22	16.5	0.28	3.66	0.08	0.47	2.11	0.44	2.52	2.16	0.87	0.67	0.33	0.68	0.07	0.31	0.28	0.15	0.59	0.86	0.17	0.11	0.03	0.06	0.11	0.08	0.03	0	0	0	0	0	0	0
Archaea	270	91.8333	5.46667	0.0333333	2.43333	0.1	0.133333	0	0	0		Bacteria	270	17.16	33.17	15.74	19.84	1.23	3.5	0.07	0.53	1.64	0.36	0.81	1.44	0.43	0.68	0.39	0.99	0.07	0.43	0.15	0.56	0.3	0.21	0.07	0.11	0.01	0.03	0	0.01	0	0	0.02	0	0	0.02	0.02	0.01
Archaea	275	83.2333	7.96667	0.8	7.96667	0.0333333	0	0	0	0		Bacteria	275	16.13	33.66	17.48	17.13	0.69	4.41	0.03	0.36	1.88	0.21	1.71	1.4	0.87	0.35	0.33	1.33	0.19	0.28	0.13	0.3	0.51	0.27	0.08	0.08	0	0.01	0.05	0.05	0.03	0	0.01	0	0.01	0.01	0.01	0
Archaea	280	61.8333	15.4333	10.4667	2.76667	9.5	0	0	0	0		Bacteria	280	14	32.34	17.7	17.38	1.5	3.27	0.04	0.44	2.5	0.28	2.84	2.11	0.79	0.76	0.66	1.11	0.2	0.28	0.21	0.29	0.59	0.26	0.16	0.07	0.03	0.01	0.1	0.02	0.02	0	0	0	0.01	0	0.01	0
Archaea	285	91.7	3.23333	0.6	4.26667	0.2	0	0	0	0		Bacteria	285	40.56	9.77	6.37	6.99	0.25	1.63	19.9	5.79	0.78	2.93	1.06	0.67	1.62	0.21	0.16	0.31	0	0.08	0.24	0.03	0.06	0.15	0.26	0.05	0.02	0.03	0.04	0.02	0	0	0	0	0	0	0	0.02
Archaea	290	79.3667	6	2.33333	8.46667	3.7	0.0666667	0.0666667	0	0		Bacteria	290	36.26	5.97	3.27	2.52	0.21	1.68	33.61	10.53	0.18	1.94	0.7	0.64	0.54	0.1	0.08	0.26	0	0.04	0.01	0.04	0.04	0.15	0.05	0.12	0	0.12	0.04	0	0.01	0.85	0	0	0	0	0.01	0
Archaea	300	74.3667	7	1.9	14.3333	2.16667	0.2	0.0333333	0	0		Bacteria	295	49.61	3.66	4.44	2.71	0.81	0.62	15.15	9.6	0.29	9.46	0.53	0.58	1.89	0.14	0.06	0.08	0.01	0.02	0	0.04	0.08	0.16	0	0.01	0.02	0.01	0.01	0	0	0	0.01	0	0	0	0	0
Archaea	305	76.7333	3.63333	7.93333	8.1	3.5	0.1	0	0	0		Bacteria	300	53.64	2.21	3.92	2.92	1.55	0.87	14.77	12.1	0.26	4.58	0.88	0.32	1.43	0.08	0.09	0.15	0	0.03	0.02	0	0.04	0.05	0.01	0.03	0	0	0.02	0	0	0.02	0	0	0	0.01	0	0
Archaea	310	79.7333	4.56667	5.83333	7.86667	1.83333	0.166667	0	0	0		Bacteria	305	13.12	24.61	25.8	12.31	2.46	3	0.29	0.51	3.1	0.32	2.87	3.37	0.8	0.5	0.58	1.21	0.07	1.29	0.1	0.12	0.71	2.02	0.26	0.05	0.02	0.07	0.09	0.07	0.13	0	0	0	0.03	0.04	0	0.06
Archaea	315	84.5667	4.9	1.33333	7.6	1.56667	0.0333333	0	0	0		Bacteria	310	23.18	19.41	22.88	13.3	2	3.97	0.14	0.49	1.62	0.22	4.58	1.17	1.53	1.01	0.99	1.32	0.12	0.17	0.22	0.49	0.53	0.15	0.15	0.01	0	0.16	0.03	0.03	0.1	0	0	0	0	0.01	0.02	0
Archaea	320	87.1667	5.6	2.3	3.8	1.1	0.0333333	0	0	0		Bacteria	315	25.8	14.34	17.82	17.99	1.57	4.31	0.33	1.09	1.4	0.33	5.87	1.3	1.3	1.62	1.33	1.25	0.21	0.17	0.28	0.35	0.55	0.11	0.15	0.11	0.04	0.18	0.03	0.07	0.06	0	0	0	0	0.02	0.01	0.01
Archaea	325	76.9667	8.36667	3.8	8.8	2.06667	0	0	0	0		Bacteria	320	19.89	24.65	15.66	16.44	3.1	5.17	0.08	0.68	1.96	0.38	3.5	0.66	1.58	1.26	1.28	1.58	0.03	0.18	0.26	0.34	0.48	0.02	0.17	0.24	0.02	0.16	0.03	0.09	0.03	0	0	0	0	0.01	0.03	0.02
Archaea	330	71.1667	6.8	11.4333	6.86667	3.73333	0	0	0	0		Bacteria	325	17.1	26.85	17.41	17.09	3.69	2.94	0.32	0.53	1.43	0.45	4.96	1.74	0.82	1.04	0.91	1.16	0.12	0.23	0.23	0.21	0.19	0.23	0.04	0.07	0.01	0.12	0	0.03	0.02	0.01	0.01	0	0	0.02	0.01	0
Archaea	335	82.9667	6	1.06667	8.93333	1.03333	0	0	0	0		Bacteria	330	10.16	34.75	20.57	16.32	1.27	2.51	0.03	0.46	1.17	0.43	2.23	3.63	0.96	0.7	0.43	1.04	0	1.19	0.06	0.28	0.31	0.92	0.11	0.17	0	0.08	0.04	0.04	0	0.11	0	0	0	0	0.01	0
Archaea	340	83.6333	4.6	2.23333	8.26667	1.26667	0	0	0	0		Bacteria	335	19.12	17.06	15.46	15.03	11.73	4.72	0.43	0.84	1.95	1.36	3.48	2.17	1.61	1.26	1.09	0.94	0.04	0.24	0.15	0.32	0.33	0.03	0.14	0.2	0.02	0.15	0.02	0.02	0.03	0.01	0.01	0	0	0.03	0	0
Archaea	345	80.4333	9.56667	1.66667	7.26667	0.833333	0.233333	0	0	0		Bacteria	340	21.39	15.44	15.48	25.17	1.81	3.81	0.21	0.95	1.74	0.46	4.95	0.25	2.46	1.36	0.79	1.16	0.05	0.3	0.33	0.21	0.6	0.02	0.12	0.17	0.01	0.42	0.07	0.08	0.05	0	0.02	0	0.01	0.03	0	0.07
Archaea	350	76.4333	8.8	7.1	5.66667	2	0	0	0	0		Bacteria	345	17.29	22.03	16.41	23.03	3.46	3.91	0.3	0.62	1.92	0.31	2.23	0.82	1.95	1.12	0.65	0.99	0.06	0.24	0.29	0.97	0.56	0.12	0.21	0.04	0.04	0.28	0.03	0	0.1	0	0	0	0	0.01	0	0.01
Archaea	355	73.3	10.4667	3.43333	10.0667	2.63333	0.1	0	0	0		Bacteria	350	18.99	23.14	17.48	19.27	3.1	3.57	0.07	0.9	1.23	0.27	3.12	0.98	1.67	1.3	0.8	1.17	0.05	0.6	0.39	0.12	0.84	0.01	0.17	0.08	0.07	0.4	0	0.09	0.07	0	0	0	0.01	0	0	0
Archaea	360	85.2	6.36667	1.86667	4.83333	1.7	0.0333333	0	0	0		Bacteria	355	16.6	28.57	15.26	18.23	4.93	3.97	0.04	0.3	1.78	0.17	2.02	1.57	0.92	1.25	0.59	1.63	0.12	0.51	0.2	0.06	0.52	0.02	0.19	0.14	0.01	0.17	0.04	0	0.09	0.02	0.01	0	0	0	0.02	0.04
Archaea	370	85.4	5.06667	3.46667	4.1	1.86667	0.1	0	0	0		Bacteria	360	18.29	27.17	21.03	11.87	2.31	3.65	0.09	0.57	2.72	0.42	1.98	2.13	1.27	1.47	1.35	1.1	0.12	0.41	0.18	0.12	0.29	0.33	0.25	0.15	0.02	0.45	0.05	0.05	0.08	0	0	0	0.04	0.01	0	0.01
Archaea	375	76.7	7.16667	1.76667	13.4667	0.9	0	0	0	0		Bacteria	365	17.15	22.82	21.43	18.22	0.4	3.93	0.35	0.56	2.47	0.38	1.94	2.91	1.17	1.25	0.95	1.45	0.06	0.51	0.13	0.08	0.32	0.43	0.3	0.11	0.03	0.42	0.03	0.05	0.06	0	0	0	0.01	0.01	0	0
Archaea	380	69.6333	17.0333	2.93333	8.36667	2	0.0333333	0	0	0		Bacteria	370	19.67	20.39	23.86	15.42	0.71	3.46	0.05	0.93	1.84	0.24	2.59	2.14	1.84	1.33	1.17	1.75	0.07	0.23	0.2	0.22	0.37	0.45	0.15	0.07	0.03	0.59	0.05	0.02	0.05	0.02	0.03	0	0.01	0	0	0
Archaea	385	76.3	13.4333	2.36667	5.76667	2.13333	0	0	0	0		Bacteria	375	24.26	22.46	18.95	12.35	0.76	3.99	0.06	0.91	3.83	0.32	3.43	0.48	1.22	1.48	1.41	1.3	0.09	0.18	0.33	0.19	0.34	0.08	0.34	0.14	0.01	0.75	0.04	0.06	0.15	0.02	0.03	0	0	0.02	0	0.01
Archaea	390	79.8333	6.23333	2.63333	9.3	1.93333	0.0666667	0	0	0		Bacteria	380	20.06	21.53	17.8	16.57	3.5	3.98	0.03	0.72	3.54	0.29	2.77	1.51	1.07	1.14	1.27	1.85	0.18	0.18	0.26	0.16	0.29	0.05	0.26	0.13	0.02	0.73	0.03	0.02	0.05	0	0	0	0.01	0	0	0
Archaea	395	83.2667	8.8	1.6	5.03333	1.3	0	0	0	0		Bacteria	385	18.79	26.15	20.15	14.15	0.38	4.57	0.05	0.56	2.03	0.37	2.46	2.35	1.36	1.24	1.12	0.99	0.24	0.36	0.36	0.05	0.1	0.05	0.23	0.16	0.01	1.24	0.05	0.08	0.06	0.18	0	0	0	0.01	0	0.1
Archaea	400	83.6333	6.1	1.76667	6.76667	1.43333	0.3	0	0	0		Bacteria	390	19.5	24.55	20.99	15.58	1.44	3.78	0.1	0.65	1.63	0.25	1.91	1.87	1.75	1.16	0.94	1.23	0.16	0.36	0.33	0.09	0.43	0	0.2	0.07	0.03	0.73	0.07	0.06	0.13	0	0	0	0	0	0	0
Archaea	405	75.2	16.9	1.63333	3.3	2.93333	0.0333333	0	0	0		Bacteria	395	18.46	24.65	19.69	17.11	0.96	4.36	0.17	1.16	1.98	0.57	1.67	1.95	1.91	1.67	1.39	0.81	0.2	0.25	0.24	0.14	0.07	0	0.16	0.06	0.03	0.03	0.09	0.09	0.08	0	0.03	0	0.01	0.01	0	0
Archaea	410	83.2	10.5333	1.5	3.06667	1.63333	0.0666667	0	0	0		Bacteria	400	18.01	27.16	17.63	12.88	5.1	4.16	0.1	0.54	1.68	0.22	2.84	2.08	2.05	1.66	1.38	0.95	0.15	0.38	0.33	0.14	0.06	0.01	0.11	0.07	0.01	0.05	0.06	0.03	0.09	0.03	0.01	0	0	0.02	0	0
Archaea	415	77.4333	8.3	4.3	7.33333	2.6	0.0333333	0	0	0		Bacteria	405	18.28	24.88	18.58	15.6	3.01	4.65	0.03	0.69	1.49	0.45	2.09	1.44	1.7	1.84	1.43	1.48	0.25	0.41	0.59	0.16	0.11	0.03	0.27	0.14	0.01	0.02	0.07	0.04	0.09	0.09	0.03	0	0	0	0	0.01
Archaea	420	76.1	9	4.4	7.8	2.5	0.2	0	0	0		Bacteria	410	18.45	25.36	16.44	16.64	3.11	4.41	0.04	0.83	1.81	0.39	1.89	3.12	1.47	1.73	1.43	1.35	0.29	0.27	0.21	0.14	0.09	0.01	0.09	0.08	0.02	0.06	0.06	0.09	0.06	0	0.01	0	0	0.03	0	0.02
Archaea	425	84.1667	4.93333	2.36667	6.53333	1.83333	0.166667	0	0	0		Bacteria	415	17.11	24.3	17.62	21.18	2.15	3.41	0.06	0.72	1.71	0.37	1.5	2.23	1.71	1.65	1.24	1.04	0.19	0.31	0.22	0.22	0.2	0	0.24	0.06	0.03	0.05	0.08	0.08	0.27	0	0.02	0	0	0.02	0	0
Archaea	430	85.5667	6.5	3.36667	2.8	1.7	0.0666667	0	0	0		Bacteria	420	16.87	18.87	20.99	17.61	2.6	3.07	0.05	1.04	1.43	0.29	4.21	4.4	1.66	1.55	1.67	1.39	0.12	0.35	0.33	0.56	0.15	0	0.2	0.14	0.03	0.04	0.03	0.1	0.13	0	0.03	0	0	0.01	0	0.07
Archaea	435	79.1667	9.5	1.9	7.7	1.73333	0	0	0	0		Bacteria	425	19.8	17.92	25.18	13	1.08	4	0.24	1.36	1.62	0.24	3.43	2.53	1.96	1.95	2.15	1.95	0.1	0.2	0.47	0.2	0.08	0.07	0.04	0.08	0.04	0	0.09	0.01	0.14	0	0.03	0	0.01	0.02	0	0
Archaea	440	79.1667	15.7333	1.4	2.96667	0.733333	0	0	0	0		Bacteria	430	20.97	17.07	24.92	9.61	3.85	3.81	0.05	0.94	1.81	0.57	3.75	2.84	2.01	1.95	2.21	2.27	0.16	0.18	0.31	0.03	0.06	0.02	0.23	0.06	0.01	0.04	0.03	0.03	0.12	0	0.02	0	0	0.01	0	0.06
Archaea	445	81.9	11.5667	0.6	4.73333	1.2	0	0	0	0		Bacteria	435	25.62	23.92	16.98	9.94	0.8	3.67	0.11	1.42	1.8	0.56	3.32	1.22	1.8	2.49	3.08	1.41	0.28	0.17	0.31	0.24	0.1	0.01	0.28	0.1	0.06	0.03	0.01	0.07	0.12	0	0.03	0	0.01	0.02	0	0
Archaea	450	82.9667	14.6	0.1	2.13333	0.166667	0	0.0333333	0	0		Bacteria	440	28.13	13.16	15.11	16.56	1.64	4.23	0.11	1.85	1.7	0.81	3.43	2.77	2.37	2.22	2.16	1.45	0.16	0.32	0.44	0.12	0.1	0.02	0.28	0.2	0.04	0.07	0.03	0.06	0.13	0	0.03	0	0	0	0	0.01
Archaea	455	83.6	10.1667	0.5	4.83333	0.9	0	0	0	0		Bacteria	445	27.21	15.4	15.84	8.39	6.82	4.4	0.48	3.2	3.67	0.49	1.95	1.94	2.38	1.8	1.94	1.69	0.2	0.28	0.28	0.19	0.12	0.04	0.11	0.61	0.24	0.06	0.07	0.03	0.07	0.03	0.01	0	0.02	0	0.01	0.02
Archaea	460	80.9667	12.8667	0.133333	4.8	1.23333	0	0	0	0		Bacteria	450	22.48	23.55	20.32	4.09	3.14	4.26	0.08	1.42	2.07	1.34	2.5	2.64	2.4	2.72	3.25	1.49	0.29	0.38	0.34	0.11	0.05	0.08	0.42	0.12	0.05	0.01	0.09	0.03	0.08	0.01	0.03	0	0	0.06	0	0.07
Archaea	465	85.6	7.8	0.5	5.3	0.8	0	0	0	0		Bacteria	455	39.36	3.94	6.52	3.43	1.07	0.98	6.94	4.28	0.43	26.27	0.85	0.78	2.6	0.6	0.53	0.92	0.04	0.12	0.26	0	0	0.03	0.03	0.01	0	0	0	0.01	0	0	0	0	0	0	0	0
Archaea	470	75.6667	13.8667	0.633333	8.73333	1.1	0	0	0	0		Bacteria	460	18.36	28.36	10.67	4.98	1.35	8.09	0.04	1.43	2.15	0.89	1.66	1.61	4.73	6.38	6.43	0.89	0.23	0.44	0.32	0.08	0.06	0.01	0.24	0.19	0.04	0.04	0.03	0.12	0.08	0	0	0	0	0.09	0	0
Archaea	475	80.4667	15.2667	0.5	2.83333	0.933333	0	0	0	0		Bacteria	465	19.85	33.06	10.14	2.2	0.72	8.91	0	0.94	2.31	0.67	1.49	1.9	3.04	5.83	5.66	0.97	0.27	0.18	0.3	0.11	0.19	0.1	0.52	0.2	0.05	0.03	0.02	0.11	0.02	0.14	0.01	0	0	0.04	0	0.01
Archaea	480	87.3	9.4	0.466667	0.9	1.9	0.0333333	0	0	0		Bacteria	470	16.05	24.88	7.68	1.28	22.58	5.84	0	2.03	1.92	0.8	1.59	1.29	3.45	3.9	4.45	0.68	0.39	0.34	0.12	0.01	0.11	0.03	0.12	0.09	0.04	0.04	0.02	0.1	0.03	0	0.01	0	0	0.09	0	0
Archaea	485	78.3667	16.2333	0.6	3.46667	1.33333	0	0	0	0		Bacteria	475	16.11	27.08	8.26	1.36	18.94	5.57	0.02	1.53	3.62	1.24	2.01	2.23	2.13	4.05	3.83	0.81	0.15	0.1	0.18	0.06	0.15	0.06	0.13	0.16	0.06	0	0.02	0.03	0.03	0	0.04	0	0	0.01	0	0.01
Archaea	490	80.5	13.6333	0.5	4.3	1	0.0666667	0	0	0		Bacteria	490	20.62	27.89	4.12	0.83	25.83	3.95	0.03	3.32	1.04	0.64	2.11	1.02	1.5	2.8	2.26	0.62	0.32	0.09	0.2	0.2	0.1	0	0.1	0.14	0.03	0	0.02	0.05	0.04	0	0.05	0.03	0	0.03	0	0.02
Archaea	495	84.7333	12.1333	0.8	1.4	0.933333	0	0	0	0		Bacteria	495	20.52	10.5	4.09	1.25	35.35	2.86	0.36	11.52	1.42	1.61	1.57	1.41	2.95	1.18	0.93	0.51	0.06	0.1	0.09	0.06	0.05	0.01	0.11	0.11	0.02	0.03	0.07	0.06	0.03	0	0.01	0.22	0.03	0.88	0	0.01
Archaea	500	76.4333	19.4667	0.666667	2.83333	0.6	0	0	0	0		Bacteria	500	33.48	19.45	5.96	1.33	9.17	5.18	0.08	7.18	1.42	1.02	3.81	1.21	2.83	2.14	2.37	1.14	0.12	0.17	0.08	0.15	0.07	0.01	0.18	0.25	0.01	0.04	0.03	0.02	0.09	0	0.05	0.5	0.13	0.33	0	0
Archaea	505	65.7667	32.5	0	0.866667	0.866667	0	0	0	0		Bacteria	505	19.08	29.15	7.01	1.01	26.98	3.11	0.01	2.56	1.11	0.57	0.67	1.73	1.23	1.8	1.89	0.47	0.21	0.18	0.06	0.13	0	0.01	0.1	0.13	0.03	0.01	0.01	0.06	0.03	0.01	0.02	0.5	0	0.11	0	0.02
Archaea	510	81.5333	15.8667	1.06667	0.766667	0.766667	0	0	0	0		Bacteria	510	13.2	18.47	13.33	3.16	26.77	5.49	0	2.14	1.53	0.85	1.25	1.04	4.65	2.29	2.02	1.69	0.19	0.17	0.34	0.49	0.08	0	0.26	0.13	0.05	0.05	0.03	0.07	0.16	0.01	0.06	0	0	0.02	0	0
Archaea	515	71.0333	24.6667	0.2	3.86667	0.233333	0	0	0	0		Bacteria	515	10.53	11.28	6.94	1.14	45.22	5.55	0	2.18	1.6	0.91	1.22	0.94	3.57	3.26	2.75	1.2	0.2	0.16	0.18	0.47	0.04	0	0.07	0.11	0.08	0.01	0.09	0.06	0.09	0	0.01	0	0.01	0.05	0	0.08
Archaea	520	86.1667	12.1333	0.166667	1.36667	0.166667	0	0	0	0		Bacteria	520	10.84	22.11	7.21	1.46	31.46	5.73	0	2.35	1.28	0.66	1.4	1.21	5.38	2.69	2.71	1.71	0.27	0.14	0.12	0.74	0.04	0	0.08	0.11	0.02	0.01	0.07	0.05	0.04	0.01	0.02	0	0	0.01	0	0.06
Archaea	525	79.8667	18.5333	0.166667	0.433333	1	0	0	0	0		Bacteria	525	9.42	32.6	7.14	2.19	22.3	5.71	0.01	3.46	1.33	0.77	3.85	1.54	2.67	2.67	1.47	1.48	0.35	0.15	0.08	0.23	0.1	0	0.02	0.07	0.06	0.02	0.09	0.02	0.07	0	0.03	0	0	0.01	0.01	0.08
Archaea	530	86.0333	12.2	0.0666667	1.06667	0.6	0.0333333	0	0	0		Bacteria	530	8.86	18.29	4.12	1.54	49.04	4.77	0	2.41	1.36	0.89	1.05	0.28	2.28	2.01	0.95	0.62	0.21	0.1	0.09	0.43	0.04	0	0.16	0.06	0.11	0.02	0.05	0.05	0.02	0.03	0.05	0	0.01	0.03	0.04	0
Archaea	535	81.0333	15.6333	0.266667	2.43333	0.6	0.0333333	0	0	0		Bacteria	535	11.41	42.02	8.71	1.89	6.21	6.17	0.01	4.75	2.16	0.43	1.55	0.69	4	3.69	2.54	1.39	0.11	0.15	0.2	0.59	0.06	0	0.47	0.16	0.03	0	0.09	0.08	0.03	0.05	0.14	0	0.04	0.02	0	0.16
Archaea	540	66.0333	30.2667	1.36667	0.233333	2.1	0	0	0	0		Bacteria	540	15.44	27.88	11.06	3.25	3.55	8.43	0.01	3.92	1.74	2.46	1.1	1.53	6.78	4.77	2.87	1.98	0.27	0.48	0.44	0.84	0.03	0	0.33	0.2	0.08	0.06	0.07	0.14	0.15	0	0.06	0	0	0.04	0	0.03
Archaea	545	54.2	39.3333	4.06667	0.633333	1.76667	0	0	0	0		Bacteria	545	18.21	23.8	5.61	1.4	14.47	3.96	0	13.01	1.22	6.67	1.76	0.45	3.59	1.86	1.11	0.78	0.18	0.45	0.21	0.45	0.01	0	0.16	0.11	0.05	0.04	0.04	0.07	0.1	0	0.06	0	0	0.03	0	0.08
Archaea	550	81.2667	14.7667	1.1	1.56667	1.26667	0.0333333	0	0	0		Bacteria	550	10.45	25.32	10.81	2.13	22.99	5.79	0.01	5.21	1.27	1.02	1.08	1.02	2.47	3.22	2.45	1.88	0.28	0.23	0.19	0.85	0.03	0	0.34	0.13	0.03	0.02	0.09	0.12	0.16	0.15	0.1	0	0	0.04	0.01	0.09
Archaea	555	79.5333	18.1333	0.966667	0.933333	0.433333	0	0	0	0		Bacteria	555	8.46	24.71	7.76	1.64	29.56	6.79	0.02	4.75	1.19	0.77	0.71	0.75	5.38	2.41	1.95	1.38	0.13	0.16	0.22	0.55	0	0.01	0.09	0.2	0.04	0	0.02	0.08	0.08	0	0.09	0	0	0	0	0.1
Archaea	560	80.0667	16.6	0.533333	2.03333	0.766667	0	0	0	0		Bacteria	560	9.31	22.84	8.39	1.39	32.1	6.72	0	3.06	1.8	0.73	1.27	0.82	3.05	3.34	2.58	0.63	0.21	0.48	0.23	0.22	0.03	0	0.17	0.13	0.02	0.02	0.18	0.04	0.11	0.01	0.11	0	0	0	0	0
Archaea	565	81.1667	17.4667	0	0.766667	0.6	0	0	0	0		Bacteria	565	8.9	17.8	6.78	1.38	47.36	4.39	0	1.48	1.13	0.65	0.91	0.84	2.22	2.05	2.11	0.55	0.13	0.07	0.05	0.51	0	0	0.24	0.1	0.01	0.01	0.01	0.22	0.03	0	0	0	0	0.02	0.01	0.04
Archaea	570	72.8667	22.7	0.766667	2.96667	0.7	0	0	0	0		Bacteria	570	7.46	36.18	11.57	1.45	22.34	4.27	0.12	3.31	1.44	1.49	1.92	0.75	1.74	2.38	1.87	0.61	0.13	0.19	0.1	0.21	0.02	0	0.1	0.1	0	0.02	0.03	0.04	0.13	0	0.01	0	0.01	0.01	0	0
Archaea	575	76.1333	22.6667	0.266667	0.6	0.333333	0	0	0	0		Bacteria	575	10.01	21.08	8.34	1.1	33.65	5.01	0	2.16	1.43	0.6	1.46	3.15	2.96	2.78	2.27	1.04	0.2	0.29	0.11	1.71	0.01	0	0.22	0.07	0.03	0.02	0.08	0.06	0.07	0	0.03	0	0	0.02	0.01	0.03
Archaea	580	77.8	18.7333	0.3	2.63333	0.533333	0	0	0	0		Bacteria	580	7.59	27.67	7.59	1.35	30.27	4.73	0.04	1.75	1.33	0.7	3.85	1.65	1.72	2.88	1.97	1	0.11	0.23	0.09	3.03	0.03	0	0.12	0.05	0.01	0.01	0.05	0.04	0.09	0	0.02	0	0	0	0	0.02
Archaea	585	81.4333	17.2	0.0333333	0.833333	0.5	0	0	0	0		Bacteria	585	13.74	29.15	8.66	1.72	14.74	10.98	0	1.56	1.49	0.74	1.15	0.52	3.53	4.4	3.18	1.6	0.24	0.17	0.19	1.33	0.03	0	0.09	0.14	0.07	0.03	0.13	0.06	0.11	0.02	0.15	0	0	0.03	0	0.03
Archaea	590	70.3	28.1	0	1.13333	0.433333	0.0333333	0	0	0		Bacteria	590	13.56	15.57	9.8	3.08	19.12	12.51	0	2.79	2.09	1.31	0.43	0.56	4.63	4.07	2.76	3.04	0.24	0.24	0.21	2.43	0.06	0	0.13	0.14	0.02	0.02	0.04	0.17	0.12	0.78	0.04	0	0.01	0.02	0	0
Archaea	595	75.2333	22.7333	0	1.66667	0.3	0.0666667	0	0	0		Bacteria	595	25.05	16.71	5.88	1.85	15.04	9.26	2.29	4.35	1.68	1	0.35	0.63	5.13	4.01	2.45	2.14	0.06	0.18	0.15	0.64	0.03	0	0.38	0.12	0.06	0.04	0.07	0.14	0.06	0.06	0.12	0	0	0.04	0	0.03
Archaea	600	83.0333	14.5	0.0666667	1.5	0.9	0	0	0	0		Bacteria	600	18.59	28.33	10.04	2.33	2.84	11.29	0.04	4.32	1.58	1.53	0.65	1.45	4.26	5.35	3.49	1.53	0.19	0.32	0.38	0.44	0.16	0	0.05	0.17	0.07	0.04	0.11	0.04	0.13	0.06	0.18	0.01	0	0	0	0.03
Archaea	605	84.2	13.0667	0.0666667	1.06667	1.56667	0.0333333	0	0	0		Bacteria	605	38	13.04	3.78	4.96	1.87	7.39	0.06	9.05	1.25	7.81	0.54	0.57	3.81	3.33	1.99	0.57	0.07	0.33	0.16	0.45	0.03	0	0.51	0.12	0.02	0.05	0.09	0.03	0	0	0.07	0	0.01	0.01	0	0
Archaea	610	83.9333	12	1.4	1.36667	1.3	0	0	0	0		Bacteria	610	19.58	0.59	0.57	0.66	0.64	0.53	62.88	5.42	0.12	7.02	0.09	0.03	1.15	0.09	0.04	0.13	0	0.08	0.06	0.09	0	0	0.19	0.01	0	0	0	0	0	0.01	0	0	0	0.02	0	0
Archaea	615	76.1667	19.7667	0.133333	2.23333	1.7	0	0	0	0		Bacteria	615	13.42	2.23	0.97	0.36	1.2	1.39	61.37	1.52	0.18	15.35	0.16	0.06	0.84	0.27	0.13	0.03	0	0	0.1	0.2	0	0.01	0.16	0.02	0	0	0	0.01	0.01	0	0.01	0	0	0	0	0
Archaea	620	84.8667	12.9667	0.633333	0.2	1.33333	0	0	0	0		Bacteria	620	29.08	3.16	2.55	0.8	0.9	2.96	27.68	2.27	0.29	27.27	0.12	0.08	0.99	0.56	0.31	0.26	0.01	0.04	0.14	0.02	0.02	0	0.24	0.04	0	0	0.01	0	0	0.19	0	0	0	0	0	0
Archaea	625	83.1333	14.2667	0.433333	1.2	0.966667	0	0	0	0		Bacteria	625	1.17	2.15	1	0.63	0.69	0.94	71.41	1.1	0.18	19.53	0.18	0.04	0.52	0.09	0.12	0.04	0	0.01	0.02	0.06	0	0	0.08	0	0	0	0	0	0	0	0	0	0	0.01	0	0
Archaea	630	85.2	12.1333	0.733333	0.766667	1.16667	0	0	0	0		Bacteria	630	22.92	3.15	1.22	1.3	0.22	1.44	47.45	3.14	0.27	15.17	0.37	0.34	2.22	0.35	0.15	0.05	0.01	0.08	0.02	0.02	0	0	0.07	0	0.01	0	0	0.01	0	0	0.02	0	0	0	0	0
Archaea	635	79.9667	18.6	0.4	0.3	0.7	0.0333333	0	0	0		Bacteria	635	32.28	1.92	1.3	1.58	0.27	0.94	28.96	2.09	0.21	26.02	0.09	0.14	2.97	0.29	0.14	0.18	0.05	0.19	0.04	0.19	0.01	0	0.06	0.02	0	0	0.02	0.01	0.02	0	0	0	0	0	0	0.01
Archaea	640	75.3	22.1667	0.166667	1.56667	0.8	0	0	0	0		Bacteria	640	48.58	8.14	4.01	4.72	4.63	4.62	0	3.41	0.83	10.76	0.3	0.59	2.57	1.9	1.41	0.77	0.08	0.17	0.23	1.6	0.04	0	0.36	0.05	0.02	0.04	0.02	0.03	0.03	0	0.05	0	0.01	0.01	0.01	0
Archaea	645	81.2333	17.8	0.0333333	0.566667	0.366667	0	0	0	0		Bacteria	645	45.49	5.11	5.49	0.1	1.37	0.14	11.34	5.39	0.33	18.4	0.97	0.26	2.54	1.09	0.92	0.74	0.03	0.06	0.05	0	0.03	0	0	0.08	0.02	0.02	0	0	0	0	0.01	0	0	0	0	0
Archaea	650	82.1	15.1667	0.3	0.833333	1.6	0	0	0	0		Bacteria	650	71.87	6.11	2.76	1.82	1.63	1.95	0.02	1.37	0.31	6.91	0.51	0.45	1.28	0.92	0.58	0.37	0.05	0.22	0.28	0.32	0.01	0	0.1	0.04	0.04	0.04	0.01	0.01	0.02	0	0	0	0	0	0	0
Archaea	655	48.3	48.5667	1.16667	0.133333	1.83333	0	0	0	0		Bacteria	655	54.73	3.72	3.64	3.74	0.53	2.81	0.03	7.19	0.56	15.64	0.67	0.23	1.49	2.18	1.31	0.56	0.02	0.12	0.26	0.12	0.03	0	0.19	0.07	0.01	0.01	0.01	0.05	0.03	0	0.02	0	0	0	0	0.03
Archaea	660	81.1	14.3	0.633333	2.73333	1.23333	0	0	0	0		Bacteria	660	11.33	0.86	0.6	0.57	0.68	0.58	72.4	0.25	0.09	11.35	0.08	0.11	0.62	0.22	0.04	0.08	0.01	0.01	0.05	0.05	0	0	0	0	0.01	0	0	0.01	0	0	0	0	0	0	0	0
Archaea	665	85.1667	12.1333	1.03333	0.7	0.966667	0	0	0	0		Bacteria	665	14.25	20.53	14.06	0.29	4.76	0.23	0.05	12.95	7.94	8.35	0.83	1.01	6.02	3.45	3.16	1	0.09	0.23	0.31	0.14	0.02	0.02	0	0.03	0.05	0.01	0	0	0	0	0.07	0.04	0.02	0.03	0	0.06
Archaea	670	78.3	17.8333	1.6	1.16667	1.1	0	0	0	0		Bacteria	670	14.79	4.76	4.98	12.64	0.47	5.13	14.74	4.68	0.73	32.2	0.25	0.09	1.63	0.86	0.67	0.28	0.04	0.21	0.59	0	0.01	0	0.04	0.04	0	0.02	0.06	0.02	0.02	0	0.01	0	0	0.01	0	0
Archaea	675	80.0333	18	0.4	0.533333	1	0.0333333	0	0	0		Bacteria	675	15.18	7.54	9.2	10.12	0.67	7.02	0.04	2.75	1.31	36.37	0.74	0.62	1.67	2.85	1.52	0.88	0.03	0.21	0.58	0.05	0	0.03	0.09	0.12	0.06	0	0.08	0.08	0.08	0.02	0.03	0	0.01	0.02	0	0.03
Archaea	680	73.2333	22.9667	1.56667	0.533333	1.7	0	0	0	0		Bacteria	680	22.28	13.21	20.32	15.34	0.91	7.72	0.02	1.74	2.55	0.76	1.17	1.7	2.01	4.75	2.92	0.96	0.11	0.31	0.25	0.09	0.03	0.01	0.05	0.26	0.08	0.02	0.08	0.12	0.07	0	0.07	0	0.02	0.03	0	0
Archaea	685	77.3667	18.4	0.6	2.2	1.43333	0	0	0	0		Bacteria	685	22.07	14.16	23.59	15.19	0.68	6.42	0.02	1.41	2.24	0.38	0.85	1.82	2.3	3.28	2.83	1.02	0.12	0.29	0.53	0.11	0.01	0	0.04	0.14	0.04	0.06	0.07	0.07	0.17	0	0.05	0	0.01	0	0	0.03
Archaea	695	81.9333	17.2667	0.266667	0.4	0.133333	0	0	0	0		Bacteria	690	20.24	11.29	18.8	24.02	0.27	8.17	0	1.28	1.51	0.43	1.75	1.39	2.44	2.93	3.23	0.71	0.12	0.28	0.38	0.1	0.01	0	0.03	0.15	0.04	0.02	0.04	0.07	0.17	0	0.03	0	0	0.04	0	0.03
Archaea	700	74.9333	23.0667	0.4	1.2	0.366667	0.0333333	0	0	0		Bacteria	695	16.73	15.03	17.39	12.94	0.36	10.13	0.08	2.15	2.68	0.92	5.36	1.44	2.77	4.12	3.99	1.58	0.13	0.4	0.73	0.12	0	0.1	0.07	0.18	0.03	0.05	0.04	0.08	0.14	0	0.14	0	0	0.04	0	0.08
Archaea	705	62.7667	36.8	0.0666667	0.1	0.266667	0	0	0	0		Bacteria	700	17.09	12.96	17.35	20.39	0.25	9.89	0.05	1.3	3.7	0.97	1.03	1.39	2.16	4.7	3.96	0.59	0.08	0.52	0.68	0.19	0	0.04	0.04	0.18	0.04	0.07	0.07	0.06	0.12	0.01	0.07	0	0.01	0.01	0	0.01
Archaea	710	71.2333	27.8	0.233333	0.166667	0.5	0	0	0.0666667	0		Bacteria	705	19.24	14.68	13.79	18.95	0.37	9.81	0.04	2.29	2.52	0.9	1.07	1.52	1.58	5.03	4.82	1.07	0.14	0.42	1.03	0.05	0	0.01	0.03	0.34	0.02	0.01	0.01	0.04	0.03	0	0.11	0	0.01	0.01	0	0.01
Archaea	715	78.8	21.0333	0	0.0666667	0.1	0	0	0	0		Bacteria	710	16.87	12.58	17.73	16.48	0.38	12.95	0	2.02	2.69	0.45	1.11	3.55	2.09	3.06	3.91	1.57	0.27	0.33	1.06	0.03	0.07	0	0.02	0.07	0.04	0.04	0.22	0.07	0.17	0.03	0.04	0	0.04	0.04	0	0.01
Archaea	720	81.6667	17.8	0.0333333	0.233333	0.266667	0	0	0	0		Bacteria	715	19.49	17.35	10.98	14.75	0.37	11.84	0	2.04	2.46	0.62	0.92	2.04	4.08	4.11	5.65	1.03	0.07	0.38	0.74	0.08	0	0	0.22	0.36	0.1	0.03	0.07	0.12	0.06	0	0.02	0	0	0.01	0	0
Archaea	725	75.3	24.0333	0.4	0.133333	0.133333	0	0	0	0		Bacteria	720	16.8	12.16	9	14.58	0.39	14.05	0.05	3.54	2.47	0.81	1.21	1.53	3.12	13.34	3.61	0.62	0.08	0.49	0.81	0.11	0	0.01	0.18	0.26	0.09	0.04	0.02	0.35	0.06	0	0.13	0	0	0.02	0	0
Archaea	730	76.8333	20.6333	1.26667	0.466667	0.8	0	0	0	0		Bacteria	725	17.65	15.63	13.11	19.72	0.51	9.02	0	1.67	2.69	0.74	0.78	1.84	1.65	8.04	4.36	0.64	0.1	0.22	0.86	0.11	0.01	0.03	0.04	0.15	0.08	0.02	0.08	0.08	0.04	0.01	0.08	0.01	0	0	0	0
Archaea	735	71.4667	26.7333	1	0.2	0.6	0	0	0	0		Bacteria	735	15.91	13.32	20.98	17.97	0.37	9.46	0.02	1.86	2.24	0.8	0.55	2.19	0.95	5.44	5.02	0.76	0.14	0.48	0.57	0.09	0.04	0.06	0	0.07	0	0.03	0.08	0.21	0.22	0	0.11	0	0.02	0	0.01	0
Archaea	740	72.4	24.9	1.66667	0.433333	0.6	0	0	0	0		Bacteria	740	16.48	11.61	24.9	13.27	0.36	10.47	0.01	2.44	3.57	0.91	0.38	1.69	1.73	4.25	4.18	1.31	0.1	0.51	0.7	0.15	0	0.15	0.06	0.12	0	0.05	0.08	0.1	0.33	0	0.05	0	0.02	0.01	0.01	0
Archaea	745	75.7	21.6	1.5	0.633333	0.566667	0	0	0	0		Bacteria	745	14.7	12.93	27.34	16.19	0.19	7.14	0	1.65	2.51	0.77	0.43	2.69	1.58	3.34	5.65	0.75	0.03	0.55	0.54	0.09	0.01	0.08	0	0.1	0.05	0.11	0.22	0.05	0.16	0.01	0.06	0	0	0.01	0	0.02
Archaea	755	70.4333	27.2	1.46667	0.533333	0.366667	0	0	0	0		Bacteria	750	19.44	11.89	26.62	10.38	0.15	8.49	0.16	5.29	2.67	1.66	0.32	2.54	1.22	2.46	3.61	0.94	0.13	0.66	0.39	0.05	0.03	0.01	0.09	0.14	0.07	0.06	0	0.06	0.14	0.04	0.13	0.1	0.04	0.01	0	0.01
Archaea	760	85.4333	13.4	0.666667	0.0666667	0.433333	0	0	0	0		Bacteria	755	11.12	17.37	30.94	14.88	0.19	5.28	0.01	1.28	2.14	0.53	0.15	7.84	0.6	1.96	2.81	0.84	0.04	0.46	0.57	0.07	0.01	0.01	0.09	0.16	0	0.02	0.09	0.11	0.08	0.01	0.08	0.24	0	0.02	0	0
Archaea	770	76	21.7	1.3	0.266667	0.733333	0	0	0	0		Bacteria	760	20.64	2.07	20.17	7.86	0.5	10.09	0	8.98	4.55	10.67	0.32	1.84	3.63	1.71	4.4	0.46	0.05	0.19	0.52	0.1	0	0	0.41	0.22	0	0.02	0.1	0.14	0.09	0	0.22	0	0	0	0.01	0.02
Archaea	780	85.6	12.9667	1.03333	0	0.4	0	0	0	0		Bacteria	770	8.65	9.75	32.18	12.5	0.15	4.86	10.92	2.34	2.31	3.82	0.08	6.78	0.53	1.22	1.42	0.62	0.06	0.24	0.95	0.06	0	0	0.12	0.07	0.02	0.03	0.06	0.08	0.04	0	0.08	0.01	0.02	0	0	0
Archaea	790	79.2	19.7	0.566667	0.233333	0.3	0	0	0	0		Bacteria	780	9.53	5.39	41.75	20.2	0.12	3.41	0.16	1.83	3.47	1.06	0.16	8.26	0.5	0.92	1.11	0.47	0.11	0.05	0.49	0	0	0	0.14	0.06	0.02	0.1	0.16	0.14	0.28	0	0.07	0	0	0	0	0
Archaea	810	83.5	16.4667	0	0.0333333	0	0	0	0	0		Bacteria	790	5.41	25.44	41.77	7.27	0.04	1.13	0.01	0.67	10.94	0.22	0.16	4.9	0.12	0.53	0.52	0.31	0.1	0.01	0.15	0.01	0	0	0.04	0	0.02	0.06	0.02	0.03	0.03	0	0.03	0	0	0	0	0
Archaea	820	91.5667	7.66667	0.3	0.166667	0.3	0	0	0	0		Bacteria	800	3.83	31.3	37.38	6.13	0	0.89	0.01	1.2	11.77	0.31	0.14	4.98	0.07	0.63	0.42	0.36	0.06	0.08	0.16	0.01	0	0	0.03	0.01	0	0	0.02	0.04	0.12	0	0.05	0	0	0	0	0
Archaea	830	76.6	20.8333	1.46667	0.233333	0.866667	0	0	0	0		Bacteria	810	3.75	31.01	37	6.44	0	1.24	0	0.91	12.99	0.6	0.2	3.91	0.09	0.34	0.51	0.33	0.03	0.13	0.27	0	0	0	0.03	0.03	0	0	0.03	0.05	0.04	0	0.01	0	0.05	0	0.01	0
Archaea	840	87.5667	10.7667	0.8	0.2	0.666667	0	0	0	0		Bacteria	820	3.7	31.41	34.63	6.71	0.17	1.08	0	0.77	14.87	0.3	0.09	4.23	0.14	0.38	0.47	0.28	0.05	0	0.33	0.01	0	0	0.01	0.07	0.03	0	0.02	0.02	0.13	0.01	0.08	0	0	0	0	0
Archaea	850	83.0333	15.2667	0.766667	0.666667	0.266667	0	0	0	0		Bacteria	830	12.9	17.73	21.6	3.11	4.46	0.36	0.04	11.12	6.89	5.18	0.46	2.58	5.15	3.45	3.49	0.79	0.08	0.07	0.25	0.12	0.01	0	0	0.04	0	0	0	0.02	0.02	0	0.03	0.01	0.01	0.03	0	0
Archaea	860	96.5333	2.76667	0.3	0.0666667	0.333333	0	0	0	0		Bacteria	840	4.3	24.94	43.73	6.66	0	0.69	0	0.88	10.74	0.41	0.16	5.35	0	0.3	0.63	0.41	0.06	0.07	0.29	0	0	0	0.02	0.07	0	0.02	0.05	0.05	0.1	0	0.04	0	0.02	0	0	0
Archaea	870	98.2	1.3	0.133333	0.0333333	0.333333	0	0	0	0		Bacteria	850	6.76	20.49	44.39	7.83	0.08	1.46	0	1.79	5.76	0.31	0.27	6.57	0.45	0.77	1.06	0.74	0.05	0.15	0.46	0.01	0.05	0	0.03	0.07	0	0.02	0.04	0.1	0.23	0	0.06	0	0	0	0	0
Archaea	880	95.1333	4	0.366667	0.1	0.4	0	0	0	0		Bacteria	860	9.75	22.4	45.25	2.63	0.02	0.58	0.02	2.34	6.91	0.68	0.33	5.94	0.21	0.72	0.97	0.51	0.29	0.03	0.2	0	0	0	0.08	0.05	0.02	0	0.02	0.05	0	0	0	0	0	0	0	0
Archaea	890	98	1.3	0.2	0	0.5	0	0	0	0		Bacteria	870	21.48	9.05	41.74	9.56	0.06	0.7	0	2.19	6.2	0.96	0.07	6.23	0.11	0.21	0.34	0.08	0.74	0.01	0.05	0	0	0	0	0.17	0	0.01	0	0.04	0	0	0	0	0	0	0	0
Archaea	900	98.1	1.56667	0.0333333	0	0.3	0	0	0	0		Bacteria	880	6.12	33.21	38.37	3.5	0.07	0.73	0	2.03	7.26	1.01	0.27	4.9	0.14	0.59	0.7	0.39	0.06	0.06	0.24	0	0	0	0.05	0.04	0	0.03	0.03	0.04	0.09	0.02	0.01	0	0.04	0	0	0
Archaea	910	92.9333	4.46667	1.36667	0.666667	0.566667	0	0	0	0		Bacteria	890	12.4	5.07	16.21	20.47	0.01	0.37	0	3.66	33.69	0.69	0.01	5.36	0.17	0.16	0.26	0.21	0.99	0	0.04	0	0	0	0	0.06	0.02	0	0	0.15	0	0	0	0	0	0	0	0
Archaea	920	99.7333	0.1	0	0	0.166667	0	0	0	0		Bacteria	900	12.92	26.75	28.36	5.85	0.19	0.45	0.04	8.18	7.9	2.07	0.35	4.47	0.72	0.38	0.55	0.11	0.13	0.12	0.07	0	0	0	0.02	0.15	0.04	0	0	0.08	0	0.03	0	0	0.07	0	0	0
Archaea	930	97.6667	1.53333	0.366667	0.0333333	0.4	0	0	0	0		Bacteria	910	3.01	1.3	10.8	47.52	0.42	0	12.87	1.58	7.76	8.54	0	3.7	0.02	0.09	0	0.02	2.29	0	0.03	0	0	0	0.05	0	0	0	0	0	0	0	0	0	0	0	0	0
Archaea	950	97.5667	0.766667	0.666667	0.366667	0.466667	0	0	0.166667	0		Bacteria	920	12.77	20.62	15.74	8.54	0.02	0.96	0.03	17.61	4.58	7.38	0.15	3.86	5.44	0.25	0.77	0.79	0.02	0.01	0.19	0	0	0	0.18	0	0	0	0	0.07	0	0	0	0	0	0	0	0
Archaea	1010	79.9667	18.5333	0.1	1.16667	0.233333	0	0	0	0		Bacteria	930	5.47	0.05	9.36	70.04	0.02	0.18	0	2.47	4.97	0.51	0	5.56	0.02	0	0.03	0	1.17	0	0	0	0	0	0.06	0.05	0	0	0	0.04	0	0	0	0	0	0	0	0
												Bacteria	940	6.27	0.01	9.82	70.49	0	0.03	0.02	4.39	6.4	0.42	0	1.78	0.12	0.03	0.06	0.01	0.06	0	0.01	0	0	0	0	0	0	0	0.01	0.06	0	0	0	0	0	0	0	0
												Bacteria	950	7.97	0.21	9.11	64.53	0.05	0.17	0	4.29	8.59	0.4	0.01	1.93	0.16	0.02	0.01	0.03	2.24	0	0.04	0	0	0	0.18	0.01	0	0	0	0.03	0	0	0	0.02	0	0	0	0
												Bacteria	960	17.02	0.04	14.55	42.82	0.31	0.04	0	9	13.28	1.56	0	0	1.13	0.02	0.06	0.03	0.08	0	0.02	0	0	0	0.01	0	0.01	0	0	0.02	0	0	0	0	0	0	0	0
												Bacteria	970	4.15	10.27	19.62	45.5	0	0.72	0	0.74	12.83	0.9	0.03	4.35	0	0.21	0	0.08	0.03	0.26	0.11	0	0	0	0.06	0.06	0	0.02	0	0.06	0	0	0	0	0	0	0	0
												Bacteria	980	6.64	10.72	25.03	35.78	0.02	0.06	0.01	5.93	10.94	0.4	0.01	3.28	0.03	0.07	0.03	0.76	0.04	0.03	0	0	0	0	0	0.21	0	0.01	0	0	0	0	0	0	0	0	0	0
												Bacteria	990	6.7	12.6	26.42	29.83	0.08	0.27	0	3.95	16.16	0.59	0.06	2.04	0.46	0.1	0	0.42	0.01	0.11	0	0	0	0	0.06	0.07	0	0	0.01	0.02	0	0	0	0	0	0.01	0	0.03
												Bacteria	1010	41.08	6.21	10.98	15.94	0.08	0.09	0.18	11.67	11.15	0.72	0.19	0.97	0.31	0.01	0	0.18	0.02	0.04	0.07	0	0	0	0.03	0.01	0	0.03	0	0.04	0	0	0	0	0	0	0	0
												Bacteria	1020	29.03	6.71	12.75	17.03	0.11	0.08	2.24	16.73	8.84	4.45	0	1.52	0.04	0	0.04	0.14	0.07	0	0	0	0	0	0.09	0.05	0	0	0.05	0.03	0	0	0	0	0	0	0	0
[truncated: 9 more columns]

## Sheet: qPCRs
Depth (cmbsf)	Amount of eDNA (µg) in 1g sediment	Copy number of bacterial 16S rRNA gene in 1g sediment	Copy number of archaeal 16S rRNA gene in 1g sediment	Copy number of mcrA gene in 1ul eDNA
10	3.52	2.83037e+08	5.16609e+08	2827.58
25	2.98	1.57992e+08	3.0669e+08	3257.73
40	1.664	9.43475e+07	2.00986e+08	3408.75
55	0.884	2.99555e+07	1.25058e+08	1142.38
70	0.528	1.62759e+07	1.1017e+08	921.15
85	0.66	1.63959e+07	8.48609e+07	485.68
100	0.612	2.28968e+07	5.95515e+07	1568.82
115	0.528	2.17626e+07	8.93272e+07	674.57
130	0.624	3.64429e+07	9.97487e+07	1215.83
145	1.12	3.87924e+07	8.48609e+07	678.4
160	0.544	2.16054e+07	7.29506e+07	559.56
175	1.156	3.22104e+07	9.52824e+07	2687.04
190	0.652	3.08378e+07	3.87085e+07	363.82
205	0.512	3.03933e+07	6.40178e+07	3148.87
220	0.496	2.25672e+07	4.1686e+07	474.8
230	0.536	2.7655e+07	5.95515e+07	670.76
240	0.504	2.99555e+07	6.55066e+07	947.61
250	0.696	2.59055e+07	8.33721e+07	666.97
260	0.508	1.54696e+07	4.61524e+07	2671.86
270	0.48	1.88215e+07	4.31748e+07	328.55
280	0.736	3.08378e+07	1.36968e+08	1408.74
290	1.568	1.74899e+08	8.93272e+07	6213.81
300	1.436	1.55959e+08	6.40178e+07	2216.33
310	0.364	1.09971e+07	4.31748e+07	248.92
320	0.532	1.90852e+07	8.33721e+07	726.12
330	0.892	4.33816e+07	9.67711e+07	9342.85
340	0.528	1.51366e+07	8.93272e+07	799.52
350	0.484	1.63959e+07	6.69954e+07	947.61
360	0.536	1.84158e+07	5.35963e+07	385.02
370	0.428	1.49186e+07	6.9973e+07	391.62
380	0.44	1.41782e+07	7.14618e+07	324.85
390	0.48	1.51366e+07	1.01238e+08	808.63
400	0.488	1.26232e+07	7.74169e+07	474.8
410	0.508	1.16546e+07	1.02726e+08	374.27
420	0.54	1.52465e+07	7.74169e+07	330.42
430	0.3988	1.06049e+07	5.80627e+07	713.89
440	0.536	1.00066e+07	8.48609e+07	1272.19
450	0.408	5.20613e+06	7.89057e+07	1037.51
460	0.548	8.34501e+06	1.14637e+08	428.77
470	0.74	1.14873e+07	1.65255e+08	376.4
480	0.532	1.02263e+07	1.50367e+08	2876.04
490	0.524	1.80186e+07	1.26547e+08	1025.82
500	0.54	1.01519e+07	1.38457e+08	1067.31
510	0.476	6.51949e+06	1.17614e+08	6959.19
520	0.476	7.99005e+06	1.04215e+08	407.46
530	0.46	1.00066e+07	2.84358e+08	365.89
540	0.428	4.40492e+06	1.29524e+08	1747.08
550	0.48	6.61415e+06	1.08681e+08	251.76
560	0.6044	8.5918e+06	1.60789e+08	280.37
570	0.46	7.93089e+06	1.05704e+08	414.44
580	0.456	7.87342e+06	8.78384e+07	2166.67
590	0.3848	3.49216e+06	7.29506e+07	407.46
600	0.3948	3.67302e+06	5.95515e+07	248.92
610	0.948	2.25082e+08	8.48609e+07	12123.9
620	0.25	1.39754e+07	2.0843e+07	151.21
630	0.496	6.28251e+07	5.80627e+07	2058.99
640	0.3476	8.84365e+06	4.46636e+07	799.52
650	0.512	2.35712e+07	8.93272e+07	790.51
660	0.904	2.72367e+08	1.02726e+08	682.26
670	0.2408	8.40587e+06	5.35963e+07	609.18
680	0.3052	4.12602e+06	7.59281e+07	443.59
690	0.576	3.19974e+06	7.89057e+07	370.05
700	0.2712	3.56822e+06	9.67711e+07	247.52
710	0.166	1.03108e+06	4.01972e+07	69.59
720	0.3028	1.82891e+06	8.33721e+07	126.14
730	0.1928	1.60579e+06	6.40178e+07	106.43
740	0.1332	1.21871e+06	5.21075e+07	62.49
750	0.126	1.0463e+06	4.76412e+07	71.59
760	0.1212	872195	2.8287e+07	66.13
780	0.05	567941	1.04215e+07	28.76
800	0.068	1.3776e+06	1.93542e+07	47.08
810	0.0856	544277	3.72197e+07	172.25
820	0.0548	721758	1.78654e+07	59.05
840	0.0604	691333	1.04215e+07	48.16
850	0.0908	711617	1.33991e+07	54.55
860	0.0564	289041	8.93272e+06	39.95
870	0.0528	317777	4.46636e+06	35.47
880	0.0744	652456	1.19103e+07	44.87
890	0.0492	576393	1.48879e+06	16.32
910	0.0268	383698	1.48879e+06	23.99
920	0.0512	434407	5.95515e+06	22.93
930	0.0332	671049	1.48879e+06	8.92
940	0.0484	532445	1.48879e+06	16.98
950	0.0328	505400	1.48879e+06	18.54
960	0.0296	403982	1.48879e+06	21.18
970	0.0324	329609	2.97757e+06	2.85
980	0.0308	366795	1.48879e+06	1.66
990	0.0356	148746	4.46636e+06	0.25
1010	0.034	179172	1.48879e+06	1.96
1020	0.0304	1.19166e+06	1.48879e+06	4.54

## Sheet: Methanogen (%)
Depth (cmbsf)	Methanomassiliicoccales	Bathyarchaeia	Methanocellales	Methanosarcinales	Methanomicrobiales	Methanofastidiosales
10	1.13333	5.53333	0	0.0333333	0.4	0
15	0.466667	2.36667	0.0666667	0.0666667	0.2	0
20	1.66667	2.26667	0.0666667	1.13333	0.1	0.0333333
25	0.266667	2.46667	0.1	0.0333333	0.133333	0
30	0.433333	2.96667	0.0333333	1.03333	0.0333333	0.0333333
35	0.7	4.1	0.166667	1.53333	0.166667	0
40	1.56667	3.1	0.0666667	0.433333	0	0
45	2.83333	2.33333	0.166667	0	0.0333333	0
50	0.233333	2.2	0.0333333	0.0333333	0.0333333	0
55	0.566667	2.6	0.0333333	0.0666667	0.1	0.0333333
60	1.3	6.8	0.0333333	0	0.133333	0
65	3.6	2.1	0.0333333	0.0666667	0	0
70	5.26667	1.56667	0.0333333	0.0666667	0	0.0666667
75	4.26667	1.9	0.1	0.0333333	0.1	0
80	0.633333	1.93333	0.1	0	0.133333	0
85	1.43333	1.73333	0.0666667	0	0.0333333	0
90	2.4	1.13333	0.1	0	0	0
95	4.9	0.933333	0.1	0	0	0
100	2.43333	1.56667	0.0333333	0.166667	0.0333333	0
105	4.03333	1.1	0.0333333	0	0	0.1
110	5.13333	2.4	0.0333333	0.3	0.1	0
115	1.4	3.06667	0.166667	0.0333333	0.1	0
120	4.1	2.43333	0.1	0.0666667	0.0333333	0
125	0.5	4.86667	0.2	0	0.1	0
130	7.33333	2.33333	0.0333333	0	0.0333333	0
135	7.83333	1.76667	0.0333333	0.0666667	0	0
140	6.16667	1.53333	0.0666667	0	0.0333333	0
145	0.966667	0.7	0.0666667	0	0	0
150	3.6	5.16667	0.0666667	0	0.0666667	0
155	5.26667	1.86667	0.133333	0.0333333	0.0666667	0
160	2.1	1.6	0.0666667	0	0.0666667	0
165	2.1	6.23333	0	0	0.2	0
170	3.63333	0.666667	0.2	0.0333333	0.0333333	0
175	0.666667	2.4	0.133333	0.166667	0.0333333	0.0333333
180	4.46667	3.13333	0.266667	0	0.0333333	0
185	10.6333	1.16667	0.2	0.0333333	0.133333	0.0333333
190	11.6667	2.93333	0.133333	0	0.266667	0
195	2.86667	2.2	0.166667	0.233333	0.166667	0
200	4.63333	0.133333	0.133333	0	0.0333333	0
205	3.16667	0.3	0.233333	0.1	0	0
210	1.66667	0.6	0.133333	0.0333333	0	0
215	5.36667	0.3	0.333333	0	0.3	0
220	3.1	0.0666667	0.133333	0	0.133333	0
225	3.43333	1.1	0.133333	0	0.0666667	0
230	1.36667	0.933333	0.466667	0	0	0
235	1.26667	2.36667	0.0666667	0	0.0333333	0
240	2.36667	1.36667	0.0333333	0	0.1	0
245	8.5	2	0.166667	0	0.1	0
250	12.2667	2	0.166667	0	0.266667	0
255	10.6667	1.86667	0.2	0.733333	0.166667	0
260	8.6	0.766667	0.0333333	0	0.1	0
265	4.53333	0.866667	0.166667	0	0.0333333	0
270	1.83333	0	0.133333	0	0.133333	0
275	6.6	0.0333333	0.233333	0	0.0666667	0
280	2.26667	8.5	0.0666667	0	0.0666667	0
285	3.56667	0.166667	0.166667	0.0333333	0.0666667	0
290	6.83333	1.43333	0.266667	0.766667	0	0
300	13.2	1.63333	0.266667	0.333333	0.0333333	0
305	7.13333	3.46667	0.2	0	0.1	0
310	7.2	1.73333	0.133333	0	0	0
315	7.46667	1.56667	0.0333333	0	0	0
320	3.7	1.03333	0.0666667	0	0	0
325	8.26667	2.06667	0.233333	0	0.1	0
330	4.73333	3.73333	0.0333333	1.53333	0.1	0
335	8.43333	1	0.4	0	0	0
340	8	1.26667	0.0666667	0	0.1	0
345	6.73333	0.8	0.166667	0	0.0333333	0
350	5	2	0.1	0	0.3	0
355	9.7	2.5	0	0	0.0333333	0
360	4.53333	1.63333	0.233333	0	0.0333333	0
370	3.66667	1.86667	0.233333	0	0.0333333	0
375	13	0.866667	0.266667	0	0	0
380	7.93333	1.86667	0.266667	0	0	0
385	5.5	2.1	0.0333333	0	0	0
390	8.9	1.93333	0.166667	0	0	0
395	4.83333	1.23333	0.133333	0	0.0333333	0
400	6.6	1.43333	0.0666667	0	0.0666667	0
405	3.13333	2.93333	0.0666667	0	0	0
410	2.86667	1.63333	0.166667	0	0	0
415	7	2.53333	0.0333333	0	0	0
420	7.53333	2.46667	0	0	0.0333333	0
425	6.36667	1.73333	0.1	0	0.0333333	0
430	2.43333	1.66667	0.133333	0	0.0333333	0
435	7.36667	1.7	0.166667	0	0.0333333	0
440	2.7	0.733333	0.133333	0	0	0
445	4.33333	1.2	0.3	0	0.0666667	0
450	1.66667	0.166667	0.233333	0.1	0.0333333	0
455	4.53333	0.866667	0.0333333	0.0333333	0	0
460	4.5	1.1	0.166667	0.0333333	0	0
465	5	0.8	0.0666667	0.0666667	0.0666667	0
470	8.36667	1.1	0.0333333	0	0.0333333	0
475	2.6	0.866667	0.0666667	0	0.0333333	0
480	0.533333	1.9	0.133333	0	0.1	0
485	3.23333	1.33333	0.0666667	0	0	0
490	4.13333	1	0.0666667	0	0	0
495	1.36667	0.933333	0	0	0	0
500	2.66667	0.6	0	0	0.0666667	0
505	0.366667	0.866667	0.3	0	0	0
510	0.466667	0.766667	0	0	0.133333	0
515	3.86667	0.233333	0	0	0	0
520	1.26667	0.133333	0.0333333	0	0	0
525	0.266667	1	0.0333333	0	0.0333333	0
530	1	0.6	0	0	0	0
535	2.4	0.6	0.0333333	0	0	0
540	0.0666667	2.1	0.0333333	0	0	0
545	0.433333	1.76667	0	0	0	0
550	1.43333	1.26667	0.0333333	0	0	0
555	0.766667	0.433333	0.1	0	0	0
560	1.8	0.733333	0.1	0	0	0
565	0.466667	0.6	0.0666667	0	0.166667	0
570	2.7	0.7	0.1	0	0.0333333	0
575	0.333333	0.333333	0.1	0	0.0333333	0
580	2.36667	0.533333	0.0333333	0.0333333	0.0333333	0
585	0.7	0.5	0	0.0666667	0	0
590	0.966667	0.433333	0.133333	0	0.0333333	0
595	1.4	0.3	0	0	0	0
600	1.3	0.9	0.0333333	0	0	0
605	0.9	1.56667	0.133333	0	0	0
610	0.6	1.3	0.0333333	0.0666667	0.4	0
615	1.66667	1.7	0.166667	0	0.0333333	0
620	0	1.33333	0.1	0	0.0333333	0
625	0.7	0.966667	0.166667	0.0333333	0	0
630	0.333333	1.16667	0.166667	0.166667	0	0
635	0.2	0.666667	0.1	0	0	0
640	1.53333	0.8	0	0	0	0
645	0.433333	0.366667	0.0333333	0	0	0
650	0.5	1.6	0.0666667	0	0	0
655	0	1.8	0.0333333	0	0	0
660	2.26667	1.23333	0.166667	0.0666667	0.0333333	0
665	0.566667	0.966667	0.0666667	0	0	0
670	1	1.1	0.133333	0	0	0
675	0.3	1	0.1	0	0.0333333	0
680	0.333333	1.7	0.1	0	0.0333333	0
685	1.83333	1.43333	0.1	0	0.0666667	0
695	0.266667	0.133333	0.0333333	0	0.0333333	0
700	1.13333	0.366667	0	0	0	0
705	0.1	0.266667	0	0	0	0
710	0.0666667	0.5	0.0666667	0	0	0
715	0	0.1	0.0333333	0	0	0
720	0.1	0.266667	0	0	0	0
725	0.133333	0.133333	0	0	0	0
730	0.233333	0.8	0	0	0.1	0
735	0.166667	0.6	0	0	0	0
740	0.266667	0.6	0.0333333	0	0	0
745	0.4	0.566667	0.133333	0	0.0666667	0
755	0.5	0.366667	0	0	0	0
760	0	0.433333	0.0333333	0	0	0
770	0.133333	0.6	0.0333333	0	0.0333333	0
780	0	0.366667	0	0	0	0
790	0.233333	0.3	0	0	0	0
810	0.0333333	0	0	0	0	0
820	0.133333	0.266667	0	0	0	0
830	0.166667	0.866667	0	0	0.0333333	0
840	0.2	0.666667	0	0	0	0
850	0.4	0.266667	0	0	0.0333333	0
860	0	0.333333	0	0	0.0333333	0
870	0	0.333333	0	0.0333333	0	0
880	0	0.4	0	0.0333333	0	0
890	0	0.5	0	0	0	0
900	0	0.3	0	0	0	0
910	0	0.566667	0	0.666667	0	0
920	0	0.166667	0	0	0	0
930	0	0.4	0	0.0333333	0	0
950	0	0.466667	0	0.366667	0	0
1010	0.9	0.233333	0.233333	0	0	0

## Sheet: SRB (%)
Depth (cmbsf)	Desulfobacterales	Desulfarculales	Desulfuromonadales	Syntrophobacterales	Desulfovibrionales
10	23.7	1.35	0.04	0.76	0.07
15	15.65	1.17	0.21	0.9	0.07
20	13.47	0.72	0.3	0.99	0.05
25	10.98	0.94	0.42	1.03	0.03
30	10.82	1.46	0.3	0.78	0.08
35	19.32	1.23	0.03	0.3	0.1
40	16.61	1.22	0.07	0.26	0.08
45	17.73	1.22	0.12	0.14	0.02
50	8.26	1.58	4.07	0.15	0.01
55	15.03	3.87	0.18	0.3	0.1
60	5.19	5.75	0.25	0.13	0.11
65	6.88	2.2	0.23	0.05	0.11
70	4.13	5	0.15	0.09	0.07
75	6.86	4.05	0.15	0.26	0.08
80	4.71	5.55	0.33	0.13	0.1
85	5.01	6.72	0.28	0.12	0.02
90	3.23	5.39	0.11	0.37	0
95	3.47	6.23	0.18	0.07	0.03
100	2.77	5.91	0.24	0.19	0
105	3.04	4.88	0.26	0.11	0.01
110	3.44	5.69	0.15	0.08	0
115	2.74	4.9	0.25	0.19	0.05
120	2.74	5.79	0.24	0.04	0.09
125	2.94	5.83	0.08	0.17	0.11
130	2.48	5.63	0.12	0.11	0.04
135	2.42	3.98	0.05	0.16	0.02
140	3.04	4.97	0.22	0.2	0.02
145	5.99	4.74	0.24	0.39	0
150	3.92	4.35	0.1	0.09	0
155	7.21	4.64	0.25	0.45	0
160	2.85	5.06	0.06	0.49	0
165	2.78	3.46	0.05	0.24	0
170	2.13	3.62	0.01	0.18	0
175	2.13	3.94	0.04	0.17	0
180	2.53	4.05	0.09	0.11	0.03
185	3.69	3.57	0.07	0.12	0.07
190	3.87	3.69	0.13	0.07	0
195	1.92	3.56	0.07	0.12	0
200	2.43	3.56	0.1	0.12	0
205	2.28	3.88	0.14	0.09	0
210	2.01	3.22	0.06	0.08	0
215	1.93	5.08	0.1	0.07	0
220	1.89	4.11	0.15	0.07	0
225	2.02	3.73	0.04	0.07	0
230	2.86	4.39	0.11	0.11	0
235	2.79	2.59	0.01	0.12	0.01
240	3.42	4.85	0.15	0.14	0.02
245	5.07	3.48	0.06	0.02	0.03
250	2.08	3.39	0.07	0.03	0.03
255	1.56	3.28	0.04	0.04	0.01
260	1.61	4.32	0.1	0.05	0
265	1.75	3.92	0.05	0.06	0
270	1.69	3.9	0.07	0.07	0
275	3.06	3.82	0.15	0.02	0
280	2.3	3.33	0.02	0.04	0
285	2.01	1.23	0	0	0
290	3.31	0.08	0.54	0.02	0.08
295	0.12	0.03	0	0	0
300	0.38	0	0	0	0
305	1.56	3.32	0.07	0.04	0
310	1.73	5.08	0.12	0.12	0
315	2.5	5.14	0.01	0.1	0
320	1.25	4.37	0.06	0.11	0.01
325	2.35	3.97	0.01	0.08	0
330	1.05	3.18	0.06	0.05	0
335	1.78	4.03	0.1	0.04	0
340	1.66	5.01	0.03	0.11	0
345	1.82	3.13	0.01	0.01	0.04
350	1.73	4.18	0.01	0.07	0.01
355	1.41	2.96	0	0.02	0
360	1.69	4.21	0.05	0.05	0
365	1.28	3.28	0.26	0.03	0
370	1.96	3.86	0.13	0.11	0
375	2.31	4.76	0.03	0.12	0
380	1.98	3.92	0.04	0.02	0
385	2.8	4.21	0.03	0.04	0.01
390	2.13	4.47	0.02	0.08	0
395	2.66	5.08	0.02	0.02	0
400	2	4.43	0.02	0.05	0
405	2.97	4.58	0.01	0.11	0
410	2.35	4.52	0.02	0.01	0
415	2.88	4.59	0.04	0.07	0
420	2.7	3.93	0	0.05	0
425	2.46	5.27	0.02	0.11	0.01
430	2.85	5.19	0.06	0.09	0
435	2.87	6.38	0.03	0.04	0
440	3.28	5.34	0.02	0.06	0
445	3.73	2.69	0.1	0.04	0
450	2.49	3.59	0.05	0.65	0.01
455	0.92	0.52	0.44	0.19	0
460	2.55	2.26	0.04	0.54	0
465	1.41	1.66	0.02	0.11	0.01
470	2.02	1.26	0.02	0.32	0
475	2.66	1.34	0.01	0.2	0
490	12.47	0.63	1.43	0.25	0
495	11.72	0.4	4.82	0.17	0
500	19.29	0.75	6.97	0.22	0
505	3.42	0.42	8.97	0.29	0
510	4.31	0.92	0	0.3	0
515	2.41	0.62	0.02	0.29	0
520	2.29	1.1	0.01	0.19	0
525	2.17	1.29	0	0.22	0
530	1.73	0.67	0	0.38	0.01
535	2	0.65	0	0.37	0.03
540	4.06	1.24	0	0.26	0
545	12.97	0.54	0.02	0.2	0
550	2.74	0.78	0.01	0.25	0
555	1.89	0.93	0.02	0.23	0
560	2.05	0.71	0	0.21	0
565	1.53	1.57	0.01	0.14	0
570	1.53	0.68	0	0.25	0
575	1.56	0.78	0.02	0.31	0
580	1.88	0.51	0.01	0.31	0
585	2.31	0.61	0.01	0.18	0
590	2.12	1.07	0.01	0.57	0
595	2.84	0.35	5.07	1.51	0
600	6.32	1.15	0.01	1.99	0
605	4.24	0.43	7.7	17.51	0
610	1.55	0.03	0	0.2	0
615	0.2	0.06	0	0.19	0
620	0.5	0.11	0	0.29	0
625	0.03	0.06	0.01	0.09	0
630	0.33	0	0.8	0.1	0
635	2.7	0.04	0	0.28	0
640	2.69	0.56	0	0.41	0.01
645	0.71	0.48	0.6	0.23	0
650	1.3	0.2	0.01	0	0
655	3.52	0.23	0	0.51	0
660	0.08	0	0	0	0
665	6.57	1.1	0	0.02	0.02
670	8.44	1.17	0	0.08	0
675	2.34	2.89	0.03	0.02	0
680	3.01	5.3	0.03	0.04	0
685	2.53	5.71	0.03	0.05	0
690	3.17	5.67	0.04	0.1	0.01
695	2.98	4.12	0.64	0.1	0
700	2.58	5.45	0.11	0.21	0
705	2.2	5.91	0.48	0.54	0.01
710	2.9	4.72	0.61	0.04	0
715	3.38	7.09	0.23	0.28	0.01
720	3.03	5.47	0.03	0.04	0
725	2.38	5.63	0.15	0.01	0
735	2.12	5.62	0.01	0.04	0
740	2.69	6.06	0.02	0	0.04
745	1.78	6.03	0.08	0.04	0
750	4.13	6.05	0.57	0.02	0.05
755	1.43	4.36	0.03	0	0
760	5.1	5.7	0.12	0.01	0
770	0.89	3.87	0	0.02	0
780	1.59	3.6	0.03	0.02	0
790	0.4	1.05	0.04	0.01	0
800	0.58	0.91	0	0	0
810	0.6	0.84	0	0.02	0
820	0.41	0.82	0	0.02	0
830	5.18	1.15	0.01	0.03	0
840	0.63	0.77	0	0	0
850	0.84	2.56	0.02	0	0.02
860	0.89	1.91	0	0.04	0.01
870	0.13	0.8	0	0	0
880	1.15	1.76	0.01	0.04	0
890	0.33	0.82	0	0.05	0
900	2.56	4.61	0	0.07	0
910	0.06	0.14	0	0.01	0
920	4.48	3.57	0	0.05	0
930	0.7	0.02	0	0.04	0
940	1.52	0	0	0.18	0
950	0.92	0.07	0	0.04	0
960	2.17	0	0	0.21	0
970	0.03	0.63	0	0.47	0
980	0.18	1.2	0	0.36	0
990	1.48	1.06	0	0.24	0
1010	0.18	0.65	0.74	0.39	0
1020	0.34	0.48	0.04	0.27	0
